# Supplementary material for: Metatranscriptomic Analysis of Sub-Acute Ruminal Acidosis in Beef Cattle
Source: Animals (Basel). 2019 May 12;9(5):232. doi: 10.3390/ani9050232 (PMC6562385; doi:10.3390/ani9050232)
Supplement: Supplementary file 1 [file animals-09-00232-s001.zip]

Archive with 7 entries (7 files):
- Figure S1.docx
- Figure S2.docx
- Table S1.docx
- Table S2.xlsx
- Table S3.xlsx
- Table S4.xlsx
- Table S5.xlsx
