# Supplementary material for: Metatranscriptomic Analysis of Sub-Acute Ruminal Acidosis in Beef Cattle
Source: Animals (Basel). 2019 May 12;9(5):232. doi: 10.3390/ani9050232 (PMC6562385; doi:10.3390/ani9050232)
Supplement: Supplementary file 1 [file animals-09-00232-s001.zip › Table S2.xlsx]

## Sheet: Sheet1
Abundance of unique KEGG genes
Group	CON	CON	CON	CON	CHA	CHA	CHA	CHA
K02911:_large_subunit_ribosomal_protein_L32	0	1642.9	17588	5587.77	4360.36	107.679	8506.71	119524
K02358:_elongation_factor_EF-Tu	1709.7	50252.4	1276.9	1814.03	1736.9	2142.45	2056.91	1242.62
K02899:_large_subunit_ribosomal_protein_L27	4237.02	16009.3	16526.4	8813.12	2592.47	4864.66	0	1777.11
K00134:_glyceraldehyde_3-phosphate_dehydrogenase_[EC:1.2.1.12]	3421.79	33733.6	5300.2	2655.28	3673.78	1562.74	2758.9	2243.45
K02950:_small_subunit_ribosomal_protein_S12	2732.72	26292.6	4831.55	352.197	532.708	0	11.9864	2933.17
K02518:_translation_initiation_factor_IF-1	11574	9851.97	6971.66	5125.95	0	3817	469.176	2353.74
K02963:_small_subunit_ribosomal_protein_S18	3204.03	9904.55	18626.9	2584.66	0	4317.23	1560.07	5345.29
K16163:_maleylpyruvate_isomerase_[EC:5.2.1.4]	0	0	0	0	0	0	0	20757.5
K02954:_small_subunit_ribosomal_protein_S14	2690.74	11102.8	10715.7	7434.98	3947.97	1083.96	7141.32	545.745
K02919:_large_subunit_ribosomal_protein_L36	0	23910.6	0	0	3319.49	0	0	2253.52
K10843:_DNA_excision_repair_protein_ERCC-3_[EC:3.6.4.12]	169.395	455.412	480.565	1161.89	929.3	9739.13	710.18	7810.16
K02904:_large_subunit_ribosomal_protein_L29	0	6894.3	0	0	5384.21	12934.7	2440.46	2326.76
K13823:_hemoglobin_subunit_beta	602.901	442.891	15731.6	36.234	33.3559	167.645	42.2938	762.393
K02965:_small_subunit_ribosomal_protein_S19	2264.73	24259.3	4502.51	0	5108.97	2741	3550.94	4413.21
K02948:_small_subunit_ribosomal_protein_S11	1640.17	13480.7	2884.78	4024.49	1703.18	1675.15	2132.09	1812.31
K02952:_small_subunit_ribosomal_protein_S13	188.144	8388.59	4104.51	4507.08	0	3836.5	0	338.985
K02907:_large_subunit_ribosomal_protein_L30	0	2226.97	6868.26	0	0	0	79.857	21226
K00340:_NADH-quinone_oxidoreductase_subunit_K_[EC:1.6.5.3]	0	0	0	0	0	3649.47	4293.99	4118.35
K03768:_peptidyl-prolyl_cis-trans_isomerase_B_(cyclophilin_B)	1076.68	207.586	1901.19	3846.01	1204.8	7404.22	6148.99	4075.88
K02946:_small_subunit_ribosomal_protein_S10	3333.1	17049.3	0	441.752	850.204	2886.35	91.9622	5366.24
K00577:_tetrahydromethanopterin_S-methyltransferase_subunit_A_[EC:2.1.1.86]	1055.84	12651.4	0	0	0	0	2751.16	0
K10112:_multiple_sugar_transport_system_ATP-binding_protein	1679.1	8676.65	1185.49	2003.97	1008.69	1221.7	866.634	982.377
K02970:_small_subunit_ribosomal_protein_S21	644.769	10027.2	0	0	1402.18	0	0	0
K02884:_large_subunit_ribosomal_protein_L19	524.638	6087.7	1424.85	5681.92	1317.8	78.7081	1799.68	1285.98
K02909:_large_subunit_ribosomal_protein_L31	4842.09	8636.41	1703.98	3511.2	5927.06	0	3576.72	0
K00578:_tetrahydromethanopterin_S-methyltransferase_subunit_B_[EC:2.1.1.86]	0	8742.19	0	0	0	0	0	0
K02892:_large_subunit_ribosomal_protein_L23	208.623	0	0	80.4285	0	0	5497.55	3180.27
K11189:_phosphocarrier_protein	2106.04	2771.15	8638.56	0	2530.08	38.221	100.614	2550.42
K02887:_large_subunit_ribosomal_protein_L20	2736.09	8849.96	2251.27	0	2265.13	11.0149	864.205	2466.1
K04759:_ferrous_iron_transport_protein_B	914.1	492.283	1922.43	835.25	986.214	9772.35	398.802	946.499
K01808:_ribose_5-phosphate_isomerase_B_[EC:5.3.1.6]	680.324	223.734	5116.02	4259.53	0	263.621	1529.51	675.537
K02026:_multiple_sugar_transport_system_permease_protein	4073.99	792.955	1944.48	5085.64	7550.86	4066.8	5127.2	2903.65
K07742:_hypothetical_protein	0	385.727	0	0	530.376	1494.53	5915.13	0
K00584:_tetrahydromethanopterin_S-methyltransferase_subunit_H_[EC:2.1.1.86]	0	8105.79	0	0	0	0	0	636.572
K03561:_biopolymer_transport_protein_ExbB	0	7408.43	0	0	0	0	0	0
K00655:_1-acyl-sn-glycerol-3-phosphate_acyltransferase_[EC:2.3.1.51]	2540.1	0	1571.2	978.451	5723.4	3862.86	1483.02	1324.91
K02916:_large_subunit_ribosomal_protein_L35	0	10243.7	0	0	0	2004.49	920.342	34.3194
K11991:_tRNA-specific_adenosine_deaminase	0	316.301	1822.44	123.133	5323.69	1434.7	1783.84	986.874
K02914:_large_subunit_ribosomal_protein_L34	3208.14	1912.66	0	4478.21	0	0	2475.49	0
K01814:_phosphoribosylformimino-5-aminoimidazole_carboxamide_ribotide_isomerase_[EC:5.3.1.16]	3125.37	143.946	4129.06	2378.62	188.581	1226.4	0	1287.63
K01817:_phosphoribosylanthranilate_isomerase_[EC:5.3.1.24]	3125.37	143.946	4129.06	2378.62	188.581	1215.9	0	1311.32
K03530:_DNA-binding_protein_HU-beta	111.46	1689.18	0	0	945.509	6277.75	316.019	1089.6
K00399:_methyl-coenzyme_M_reductase_alpha_subunit_[EC:2.8.4.1]	656.374	6918.82	0	0	0	0	483.665	271.587
K02982:_small_subunit_ribosomal_protein_S3	1336.91	2783.93	4174.58	4125	803.02	2426.83	657.37	1803.02
K02483:_two-component_system,_OmpR_family,_response_regulator	118.856	1208.13	0	1252.95	2616.23	2808.64	1260.18	2494.97
K00338:_NADH-quinone_oxidoreductase_subunit_I_[EC:1.6.5.3]	2394.32	466.723	1520.61	4233.76	22.2307	791.954	56.9909	1178.06
K03088:_RNA_polymerase_sigma-70_factor,_ECF_subfamily	1522.04	173.391	4453.14	2385.42	1130.94	638.172	225.572	0
K06215:_pyridoxal_5'-phosphate_synthase_pdxS_subunit_[EC:4.3.3.6]	1124.82	111.737	0	889.518	312.431	2670.87	3322.47	2290.02
K03154:_sulfur_carrier_protein	5164.33	0	0	2364.79	0	3392.45	7787.27	2775.43
K00782:_hypothetical_protein	743.43	0	0	1309.51	3173.25	1786.57	1533.77	1945.43
K18928:_NO_NAME	339.428	0	0	44.0455	2397.18	1535.16	138.207	2659.5
K07173:_S-ribosylhomocysteine_lyase_[EC:4.4.1.21]	978.329	0	943.537	0	3520.64	3292.91	760.665	603.235
K06187:_recombination_protein_RecR	0	0	0	48.7095	826.353	2056	1531.91	1881.63
K02992:_small_subunit_ribosomal_protein_S7	2741.85	7421.03	2147.84	3227.43	927.094	3497.11	2966.17	1970.18
K03602:_exodeoxyribonuclease_VII_small_subunit_[EC:3.1.11.6]	0	0	0	1391.43	424.297	5159.7	0	1970.34
K02890:_large_subunit_ribosomal_protein_L22	1053.98	5294.74	6355.61	1144.96	1163.66	4563.22	1824.92	162.305
K02774:_PTS_system,_galactitol-specific_IIB_component_[EC:2.7.1.200]	2242.06	725.602	5154.22	0	72.8306	28.271	184.162	1703.98
K00788:_thiamine-phosphate_pyrophosphorylase_[EC:2.5.1.3]	6010.21	0	0	1824.51	5952.97	3369.29	2585.46	2032.55
K00794:_6,7-dimethyl-8-ribityllumazine_synthase_[EC:2.5.1.78]	2162.09	0	0	26.8884	2334.32	3734.04	473.498	1726.87
K02902:_large_subunit_ribosomal_protein_L28	10756.7	22570.9	222.166	3028.61	13673.1	5477.22	6872.27	4485.63
K01610:_phosphoenolpyruvate_carboxykinase_(ATP)_[EC:4.1.1.49]	76.3403	6575.32	0	0	253.224	110.118	256.088	0
K01875:_seryl-tRNA_synthetase_[EC:6.1.1.11]	831.345	0	408.266	982.861	2207.1	2274.34	2686.38	1053.84
K03629:_DNA_replication_and_repair_protein_RecF	2137.62	0	4720.22	1999.15	350.734	928.418	676.702	992.959
K02601:_transcriptional_antiterminator_NusG	121.467	103.016	407.557	395.532	1230.68	1795.89	2530.86	1358.2
K00331:_NADH-quinone_oxidoreductase_subunit_B_[EC:1.6.5.3]	1981.07	368.889	5498.76	3753.54	1130.86	2265.18	1061.32	1358.27
K00878:_hydroxyethylthiazole_kinase_[EC:2.7.1.50]	1419.61	117.782	1838.78	5604.82	573.442	465.395	1750.05	489.357
K00859:_dephospho-CoA_kinase_[EC:2.7.1.24]	342.98	0	787.153	65.5334	3564.26	2162.63	410.053	738.249
K00231:_oxygen-dependent_protoporphyrinogen_oxidase_[EC:1.3.3.4]	2164.96	2285.95	3341.81	1372.61	1021.28	802.04	702.509	988.135
K03499:_trk_system_potassium_uptake_protein_TrkA	1400.24	463.529	1359.33	3695.41	476.039	10.5506	870.488	0
K08681:_5'-phosphate_synthase_pdxT_subunit_[EC:4.3.3.6]	0	0	1647.25	1364.1	2601.95	1095.53	4025.01	844.166
K01209:_alpha-N-arabinofuranosidase_[EC:3.2.1.55]	779.774	643.224	0	2511	3665.44	2144.95	318.173	3354.39
K00123:_formate_dehydrogenase_major_subunit_[EC:1.2.1.2]	0	5525.9	0	0	0	0	0	0
K13993:_HSP20_family_protein	298.471	489.261	5761.92	3439.31	773.246	1406.12	2302.02	0
K12503:_short-chain_Z-isoprenyl_diphosphate_synthase_[EC:2.5.1.68]	517.798	0	159.896	1518.27	3364.86	1115.83	2015.24	1205.75
K02781:_PTS_system,_glucitol/sorbitol-specific_IIA_component_[EC:2.7.1.198]	3972.74	654.19	4980.64	4027.86	2190.55	3460.61	1561.21	920.429
K01426:_amidase_[EC:3.5.1.4]	0	0	0	0	5474.5	0	0	0
K00997:_holo-[acyl-carrier_protein]_synthase_[EC:2.7.8.7]	2539.7	1282.39	0	5228.55	0	1314.71	1654.01	641.962
K02768:_PTS_system,_fructose-specific_IIA_component_[EC:2.7.1.202]	2196.51	641.237	4405.73	3516.68	825.895	1810.43	1929.46	764.388
K09772:_hypothetical_protein	741.285	0	0	431.994	1665.41	1851.73	1539.5	1507.89
K13942:_5,10-methenyltetrahydromethanopterin_hydrogenase_[EC:1.12.98.2]	0	5377.38	0	0	0	0	0	0
K09791:_hypothetical_protein	1405.28	2467.11	4482.59	0	2401.44	1778.11	5252.1	4194.62
K03282:_large_conductance_mechanosensitive_channel,_MscL_family	2834.93	1207.7	0	4058.8	0	196.56	2335.65	307.832
K02217:_ferritin_1	1179.95	0	0	148.653	203.356	3469.99	2077.84	817.322
K00645:_[acyl-carrier-protein]_S-malonyltransferase_[EC:2.3.1.39]	1332.98	0	128.221	1148.26	0	1810.9	4670.8	1344.09
K07653:_two-component_system,_OmpR_family,_sensor_histidine_kinase_MprB_[EC:2.7.13.3]	2082.87	68.9939	2642.32	2919.25	699.634	242.923	1231.99	362.523
K16151:_NO_NAME	148.057	159.489	5119.97	11.3007	8.35361	77.1664	16.6947	220.46
K02073:_D-methionine_transport_system_substrate-binding_protein	1404.74	0	78.8166	106.055	1717.1	1885.68	395.134	2632.83
K00942:_guanylate_kinase_[EC:2.7.4.8]	329.472	0	0	1049.57	1160.24	2176.95	1946.39	1115.61
K04077:_chaperonin_GroEL	4443.66	3242.37	5039.57	4883.66	3959.33	2265.28	3475.46	2898.57
K01126:_glycerophosphoryl_diester_phosphodiesterase_[EC:3.1.4.46]	2550.8	1202.43	4652.44	960.908	1614.84	818.467	1138.11	826.445
K02112:_F-type_H+-transporting_ATPase_subunit_beta_[EC:3.6.3.14]	1305.13	4227.63	3545.97	1369.46	2293.69	1548.3	237.195	1451.74
K04488:_nitrogen_fixation_protein_NifU_and_related_proteins	2090.29	1451.2	1646.88	3807.34	1040.57	1606.31	1381.91	98.2327
K01935:_dethiobiotin_synthetase_[EC:6.3.3.3]	2189.93	2898.78	1863.3	307.766	37.9718	1202.68	547.354	642.27
K14128:_NO_NAME	0	4741.93	0	0	0	0	0	0
K19221:_cob(I)alamin_adenosyltransferase_[EC:2.5.1.17]	3314.78	1646.53	4353.08	368.898	1450.1	2508.64	85.36	917.927
K00527:_ribonucleoside-triphosphate_reductase_[EC:1.17.4.2]	390.383	4198.53	0	312.956	5.4845	0	142.321	56.7754
K00320:_5,10-methylenetetrahydromethanopterin_reductase_[EC:1.5.98.2]	0	4673.28	0	0	0	0	0	0
K02886:_large_subunit_ribosomal_protein_L2	1710.48	8974.13	781.48	1192.47	1209.67	2336.73	2257.33	2196.26
K00526:_ribonucleoside-diphosphate_reductase_beta_chain_[EC:1.17.4.1]	1008.17	297.304	1897.98	1320.42	5089.55	1877.4	919.926	1277.12
K03086:_RNA_polymerase_primary_sigma_factor	127.942	4813.94	0	344.675	0	292.766	417.153	0
K00287:_dihydrofolate_reductase_[EC:1.5.1.3]	1772.57	1001.15	0	46.509	2192	2073.2	1469.24	1649.46
K05881:_PTS_hybrid_protein	579.366	0	0	54.6272	2075.4	937.464	1816.38	293.904
K01823:_isopentenyl-diphosphate_Delta-isomerase_[EC:5.3.3.2]	1053.03	0	262.452	285.068	2976.01	791.756	742.834	1556.42
K09787:_hypothetical_protein	0	0	0	0	4440.53	0	0	0
K03823:_phosphinothricin_acetyltransferase_[EC:2.3.1.183]	264.99	239.881	236.146	745.643	1431	0	2418.89	2067.36
K03293:_amino_acid_transporter,_AAT_family	3507.76	1853.08	2184.58	1939.53	4728.75	3238.9	3514.12	2431.05
K01952:_phosphoribosylformylglycinamidine_synthase_[EC:6.3.5.3]	2996.61	604.884	5188.63	1762.89	825.885	2490.86	785.18	2030.5
K02122:_V/A-type_H+/Na+-transporting_ATPase_subunit_F	0	4399.72	0	0	0	0	0	0
K00950:_2-amino-4-hydroxy-6-hydroxymethyldihydropteridine_diphosphokinase_[EC:2.7.6.3]	2204.81	0	3298.61	1193.29	256.249	0	914.282	1153.98
K01791:_UDP-N-acetylglucosamine_2-epimerase_(non-hydrolysing)_[EC:5.1.3.14]	1802.14	433.306	1462.9	947.994	2033.72	1158.86	3678.82	2139.54
K00215:_4-hydroxy-tetrahydrodipicolinate_reductase_[EC:1.17.1.8]	4185.86	1387.48	5036.16	2858.74	2324.1	1442.59	2774.31	2577.86
K03231:_elongation_factor_1-alpha	0	4327.79	0	0	0	0	0	0
K00982:_glutamate-ammonia-ligase_adenylyltransferase	1770.65	0	0	4309.2	0	0	0	1895.25
K07119:_NO_NAME	12.0303	202.06	783.641	1199.18	1116.16	2103.7	2021.52	1139.09
K03789:_ribosomal-protein-alanine_N-acetyltransferase	1915.58	0	112.18	1894.52	621.368	3885.56	2533.87	1047.2
K14126:_NO_NAME	0	4152.93	0	0	0	0	0	0
K02013:_iron_complex_transport_system_ATP-binding_protein_[EC:3.6.3.34]	6675.42	1083.44	4313.37	5127.92	4235.75	5558.45	6379.49	5179.05
K00817:_histidinol-phosphate_aminotransferase_[EC:2.6.1.9]	1421.36	0	1488.33	1998.54	2500.66	3750.98	1294.37	1498.85
K01356:_repressor_LexA	254.316	308.961	429.068	707.989	2542.36	1442.47	1473.38	366.325
K00125:_formate_dehydrogenase,_beta_subunit_[EC:1.2.1.2]	0	4122.97	0	0	0	0	0	0
K09762:_hypothetical_protein	2062.99	0	0	1588.24	1723.3	860.842	3682.12	1495.32
K00240:_succinate_dehydrogenase_/_fumarate_reductase,_iron-sulfur_subunit_[EC:1.3.5.1_1.3.5.4]	868.559	921.185	5029.61	1137.48	0	1120.89	2083.62	698.817
K03388:_heterodisulfide_reductase_subunit_A_[EC:1.8.98.1]	0	4045.25	0	0	0	0	0	0
K01874:_methionyl-tRNA_synthetase_[EC:6.1.1.10]	1474.68	462.924	386.755	747.274	1479.69	2510.68	1965.17	1158.75
K03980:_putative_peptidoglycan_lipid_II_flippase	967.887	399.37	1127.65	742.715	2615.38	1943.69	1632.14	1080.21
K00963:_UTP--glucose-1-phosphate_uridylyltransferase_[EC:2.7.7.9]	855.122	72.1889	941.241	1548.6	2700.57	1564.54	1948.81	1218.72
K01512:_acylphosphatase_[EC:3.6.1.7]	0	0	0	0	3277.8	0	0	721.998
K09747:_hypothetical_protein	78.4549	2242.86	0	0	0	3298.62	3020.88	0
K03783:_purine-nucleoside_phosphorylase_[EC:2.4.2.1]	1931.59	383.05	47.8843	741.47	2130.34	1969.38	1653.27	1345.78
K01802:_peptidylprolyl_isomerase	2521.11	0	0	2412.08	3273.28	0	2816.72	2812.89
K03101:_signal_peptidase_II_[EC:3.4.23.36]	1106.35	0	0	0	894.344	1159.09	2864.26	141.209
K03719:_Lrp/AsnC_family_transcriptional_regulator,_leucine-responsive	475.768	2272.83	0	1162.75	4667.7	931.675	1396.88	865.034
K02227:_adenosylcobinamide-phosphate_synthase_[EC:6.3.1.10]	0	1114.26	41.0292	0	1222.7	1039.04	2429.99	382.993
K02435:_aspartyl-tRNA(Asn)/glutamyl-tRNA(Gln)_amidotransferase_subunit_C_[EC:6.3.5.6_6.3.5.7]	0	0	0	0	0	1753.7	41.4918	2116.8
K00563:_rRNA_(guanine-N1-)-methyltransferase	1777.76	172.355	64.3298	2883.53	795.711	196.708	0	0
K01845:_glutamate-1-semialdehyde_2,1-aminomutase_[EC:5.4.3.8]	1148.18	0	899.705	1792.6	2085.89	1628.88	2945.75	1060.81
K02015:_iron_complex_transport_system_permease_protein	4877.02	2986.17	4381.69	3944.9	6861.19	3568.18	4454.07	5184.4
K00099:_1-deoxy-D-xylulose-5-phosphate_reductoisomerase_[EC:1.1.1.267]	1137.13	149.645	0	1346.94	1511.63	2221.75	911.542	1821.59
K03338:_5-dehydro-2-deoxygluconokinase_[EC:2.7.1.92]	654.624	688.644	208.962	431.863	832.267	1490.2	1928.29	1505.95
K02888:_large_subunit_ribosomal_protein_L21	0	0	0	0	0	0	0	3756.77
K03801:_lipoyl(octanoyl)_transferase_[EC:2.3.1.181]	454.278	1563.98	0	1745.64	327.479	1422.41	3824.59	1927.74
K01703:_3-isopropylmalate/(R)-2-methylmalate_dehydratase_large_subunit_[EC:4.2.1.33_4.2.1.35]	2194.47	287.806	0	0	1925.22	2417.53	1012.27	846.479
K07460:_putative_endonuclease	2439.33	87.7319	828.892	28.4665	825.524	2485	3063.02	712.815
K01255:_leucyl_aminopeptidase_[EC:3.4.11.1]	2449.15	187.035	2723.8	1422.65	619.455	803.173	455.333	1233.07
K02428:_XTP/dITP_diphosphohydrolase_[EC:3.6.1.66]	3639.49	1261.32	2186.03	1828.77	535.587	3164.7	852.212	721.839
K03386:_peroxiredoxin_(alkyl_hydroperoxide_reductase_subunit_C)_[EC:1.11.1.15]	1291.82	1758.18	0	602.03	22.8553	14.5008	0	0
K12410:_NAD-dependent_deacetylase	1924.23	0	1322.12	540.451	4447.48	1166.73	654.808	1117.72
K01624:_fructose-bisphosphate_aldolase,_class_II_[EC:4.1.2.13]	0	3328.63	0	260.52	0	0	0	0
K03501:_glucose_inhibited_division_protein_B	1653.54	0	3628.71	552.059	18.2394	134.6	1393.54	703.543
K08999:_hypothetical_protein	2024.35	0	1727.62	0	1866.12	3945.18	1503.21	0
K02913:_large_subunit_ribosomal_protein_L33	8333.81	14541.4	21234.9	1377.67	3422.01	17652.2	17587.8	3263.74
K09748:_hypothetical_protein	2823.84	3375	0	18.6124	30.3989	655.422	360.875	1616.17
K02600:_N_utilization_substance_protein_A	1923.67	1448.18	1845.5	2440.95	1730.08	268.358	1541.64	580.829
K02171:_BlaI_family_transcriptional_regulator,_penicillinase_repressor	0	0	0	0	0	794.852	1512.3	1221.06
K02773:_PTS_system,_galactitol-specific_IIA_component_[EC:2.7.1.200]	3265.88	608.079	0	2738.55	2120.84	973.611	0	0
K15634:_probable_phosphoglycerate_mutase_[EC:5.4.2.12]	1121.49	500.832	1019.85	1298.64	2826.8	1766.57	1985.83	869.362
K11753:_riboflavin_kinase_/_FMN_adenylyltransferase_[EC:2.7.1.26_2.7.7.2]	2678.77	0	2481.41	1855.43	7188.74	1595.27	1094.16	610.333
K06910:_NO_NAME	2331.87	0	0	845.306	1440.31	1190.11	3553.8	456.129
K01712:_urocanate_hydratase_[EC:4.2.1.49]	0	0	0	0	0	344.639	0	3114.51
K01462:_NO_NAME	3199	688.039	1608.04	384.933	1163.72	0	0	1287.31
K00145:_N-acetyl-gamma-glutamyl-phosphate_reductase_[EC:1.2.1.38]	621.093	91.445	921.115	1034.95	2493.62	1144.22	1010.64	1447.68
K02036:_phosphate_transport_system_ATP-binding_protein_[EC:3.6.3.27]	809.328	0	0	3103.35	1329.51	2850.08	1279.9	1846.85
K01719:_uroporphyrinogen-III_synthase_[EC:4.2.1.75]	1204.58	595.731	129.639	0	1312.12	320.225	3132.26	546.926
K01818:_L-fucose/D-arabinose_isomerase_[EC:5.3.1.25_5.3.1.3]	40.6339	0	0	1781.83	2163.63	0	2604.67	434.616
K09819:_manganese/iron_transport_system_permease_protein	792.128	864.539	838.077	0	2296.5	919.527	1543.45	1093.51
K01819:_galactose-6-phosphate_isomerase_[EC:5.3.1.26]	884.353	0	0	2471.64	0	0	0	0
K02437:_glycine_cleavage_system_H_protein	105.399	0	2628.71	2151.48	764.248	1673.06	2967.06	2825.88
K02703:_photosystem_II_P680_reaction_center_D1_protein_[EC:1.10.3.9]	0	3339.51	0	0	0	0	0	0
K02881:_large_subunit_ribosomal_protein_L18	954.532	1064.44	324.688	887.291	0	4070.07	1632.19	865.639
K02906:_large_subunit_ribosomal_protein_L3	1951.14	1481.94	1560.5	1113.82	190.015	1207.5	588.534	785.941
K08483:_phosphotransferase_system,_enzyme_I,_PtsI_[EC:2.7.3.9]	1320.28	994.238	397.528	2377.26	3266.51	1713.4	1871.86	1558.91
K07723:_CopG_family_transcriptional_regulator	0	0	0	3321.27	0	0	0	0
K09773:_hypothetical_protein	1368.02	796.841	2941.27	1547.91	583.162	333.129	739.849	1688.26
K02528:_dimethyladenosine_transferase	606.058	108.197	0	1380.7	3530.13	418.679	355.929	1086.49
K03699:_putative_hemolysin	1360.75	68.0441	803.16	222.892	1994.12	1402.9	1075.91	1275.91
K02994:_small_subunit_ribosomal_protein_S8	0	2542.15	4997.8	2933.6	2617.75	1722.87	611.326	2229.55
K03639:_cyclic_pyranopterin_phosphate_synthase_[EC:4.1.99.18]	2399.73	90.4088	2658.96	890.132	1061.88	337.228	868.698	504.188
K03743:_nicotinamide-nucleotide_amidase_[EC:3.5.1.42]	583.242	0	2785.39	0	2327.98	1128.25	1523.22	1654.04
K00096:_glycerol-1-phosphate_dehydrogenase_[NAD(P)+]_[EC:1.1.1.261]	988.791	272.953	26.6099	1692.51	1731.88	3080.94	427.959	1000.32
K00297:_methylenetetrahydrofolate_reductase_(NADPH)_[EC:1.5.1.20]	999.304	0	0	0	0	2952.65	611.037	688.046
K00759:_adenine_phosphoribosyltransferase_[EC:2.4.2.7]	1702.5	828.272	0	806.74	1976.7	722.589	3136.31	747.69
K02313:_chromosomal_replication_initiator_protein	820.529	257.41	842.973	389.185	1403.4	1568.94	1362.8	1215.89
K00041:_tagaturonate_reductase_[EC:1.1.1.58]	0	3238.66	0	0	0	0	0	0
K00609:_aspartate_carbamoyltransferase_catalytic_subunit_[EC:2.1.3.2]	1075.24	223.129	2244.59	130.962	3656.3	266.011	2174.91	807.97
K02440:_glycerol_uptake_facilitator_protein	1529.34	136.434	0	0	14.6774	1387.95	2524.14	952.048
K04761:_LysR_family_transcriptional_regulator,_hydrogen_peroxide-inducible	421.506	448.59	1457.03	0	1490.04	1638.66	1204.04	1176.71
K01495:_GTP_cyclohydrolase_I_[EC:3.5.4.16]	2193.66	0	70.0705	451.369	2295.54	1144.06	790.706	1660.31
K14127:_NO_NAME	0	3169.14	0	0	0	0	0	0
K00262:_glutamate_dehydrogenase_(NADP+)_[EC:1.4.1.4]	1635.81	2908.97	1009.66	2009.93	1707.87	1349.73	996.293	398.51
K01006:_pyruvate,_orthophosphate_dikinase_[EC:2.7.9.1]	0	3107.23	0	0	0	0	0	0
K00226:_dihydroorotate_dehydrogenase_(fumarate)_[EC:1.3.98.1]	647.643	101.548	1679.94	442.497	1600.67	637.12	2078.13	1660.72
K00946:_thiamine-monophosphate_kinase_[EC:2.7.4.16]	890.1	0	1838.68	416.082	1036.22	1217.13	2851.85	1119.17
K03737:_pyruvate-ferredoxin/flavodoxin_oxidoreductase_[EC:1.2.7.1_1.2.7.-]	0	3075.37	0	0	0	0	0	0
K03595:_GTP-binding_protein_Era	2060.68	187.294	2219.73	2590.31	331.187	981.932	2094.41	588.344
K00604:_methionyl-tRNA_formyltransferase_[EC:2.1.2.9]	1265	0	166.65	19.6556	0	1879.95	696.151	1934.39
K03550:_holliday_junction_DNA_helicase_RuvA_[EC:3.6.4.12]	123.338	517.238	2260.42	283.744	113.476	977.641	2554.32	2593.18
K03767:_peptidyl-prolyl_cis-trans_isomerase_A_(cyclophilin_A)_[EC:5.2.1.8]	23.585	390.735	3045.11	1884.99	1091.9	762.333	2770.23	3734.03
K02956:_small_subunit_ribosomal_protein_S15	530.497	5195.61	0	0	1247.94	12.7052	965.287	489.019
K02110:_F-type_H+-transporting_ATPase_subunit_c	0	3848.81	0	0	0	0	0	850.331
K06960:_NO_NAME	511.009	0	0	1799.85	2252.05	0	2188.73	848.435
K02503:_Hit-like_protein_involved_in_cell-cycle_regulation	507.711	724.566	3399.55	440.7	1466.09	2715.81	3189.15	675.071
K01714:_4-hydroxy-tetrahydrodipicolinate_synthase_[EC:4.3.3.7]	1188.2	2215.06	1826.39	705.841	389.477	50.338	1023.88	1498.76
K18929:_NO_NAME	1589.3	301.708	2957.35	2341.05	639.012	813.383	1731.53	1075.89
K01736:_chorismate_synthase_[EC:4.2.3.5]	551.765	492.974	1178.3	617.881	1419.7	1675.67	698.966	1973.44
K02035:_peptide/nickel_transport_system_substrate-binding_protein	2630.46	458.002	2224.56	402.16	819.961	219.314	1123.32	644.782
K02959:_small_subunit_ribosomal_protein_S16	34.7654	5725.03	0	36.988	48.3846	1815.92	0	1042.05
K01710:_dTDP-glucose_4,6-dehydratase_[EC:4.2.1.46]	0	2885.65	0	0	0	0	0	0
K01515:_ADP-ribose_pyrophosphatase_[EC:3.6.1.13]	1624.53	187.294	2056.66	1969.35	0	1256.49	0	1725.07
K01840:_phosphomannomutase_[EC:5.4.2.8]	115.639	163.979	468.037	734.184	388.355	1653.16	969.201	1318.01
K03925:_MraZ_protein	4512.95	759.883	0	1614.24	54.3668	1200.45	1397.32	1399.2
K06975:_NO_NAME	1712.17	0	0	0	0	109.586	4430.93	0
K02078:_acyl_carrier_protein	0	2040.46	0	960.198	0	0	33.2707	150.888
K00765:_ATP_phosphoribosyltransferase_[EC:2.4.2.17]	1089.83	805.562	2525.04	4413.33	1871.36	739.053	2212.53	1196.24
K05878:_dihydroxyacetone_kinase,_N-terminal_domain_[EC:2.7.1.-]	1431.89	767.223	557.491	853.214	1513.15	1670.8	2226.71	1003.08
K02563:_UDP-N-acetylglucosamine--N-acetylmuramyl-(pentapeptide)_pyrophosphoryl-undecaprenol_N-acetylglucosamine_transferase_[EC:2.4.1.227]	1687.15	1551.02	4724.91	1066.34	2632.13	989.43	1909.9	696.673
K02897:_large_subunit_ribosomal_protein_L25	1400.79	193.166	983.553	446.381	880.057	976.385	2886.64	1073.69
K06200:_carbon_starvation_protein	82.5932	0	0	0	2195.24	80.4108	0	587.758
K02037:_phosphate_transport_system_permease_protein	1111.79	723.875	0	658.122	1825.61	633.405	682.034	2126.91
K02878:_large_subunit_ribosomal_protein_L16	1434.35	4130.14	0	1824.89	0	956.2	3231.61	427.647
K00522:_ferritin_heavy_chain_[EC:1.16.3.2]	150.06	335.816	2367.67	46.3862	0	0	0	127.747
K02876:_large_subunit_ribosomal_protein_L15	674.314	214.753	0	198.976	560.853	957.11	699.984	1636.6
K18955:_NO_NAME	2654.17	0	0	4696.61	4804.38	0	5308.04	0
K03531:_cell_division_protein_FtsZ	1584.82	304.039	120.859	545.501	1988.13	1998.92	821.154	502.382
K07024:_NO_NAME	8299.43	3654.17	4380.2	3102.26	14522.3	2793.35	2024.76	2838.78
K03527:_4-hydroxy-3-methylbut-2-en-1-yl_diphosphate_reductase_[EC:1.17.7.4]	1245.08	401.529	739.472	3065.97	479.181	523.509	1124.01	600.257
K00826:_branched-chain_amino_acid_aminotransferase_[EC:2.6.1.42]	770.536	89.8907	1048.76	2337.14	1669.77	452.237	2647.62	2197.2
K01409:_O-sialoglycoprotein_endopeptidase	1528.79	385.9	0	581.481	724.715	1547.16	1599.12	1335.15
K01633:_dihydroneopterin_aldolase_/_7,8-dihydroneopterin_epimerase_[EC:4.1.2.25_5.1.99.8]	1854.84	0	0	3669.16	0	945.197	1638.19	232.681
K14761:_NO_NAME	0	0	0	0	0	0	2700.54	0
K07133:_NO_NAME	1016.8	1091.9	1163.07	2376.71	1058.73	1008.84	639.866	242.936
K00928:_aspartate_kinase_[EC:2.7.2.4]	1780.21	451.439	0	902.537	753.601	2351.66	1869.22	848.504
K05364:_peptidoglycan_glycosyltransferase_[EC:2.4.1.129]	1261.61	741.922	1045.59	705.166	1095.73	2171.45	2138.64	1036.92
K02968:_small_subunit_ribosomal_protein_S20	66.1312	0	0	3332.91	104.937	181.533	39.9248	399.354
K02926:_large_subunit_ribosomal_protein_L4	1615.51	1046.91	0	283.657	1350.36	1388.6	534.611	2335.17
K01735:_3-dehydroquinate_synthase_[EC:4.2.3.4]	274.886	1121.95	270.759	1269.69	580.654	2647.62	1534.6	834.516
K02221:_YggT_family_protein	0	502.041	4904.97	0	712.975	0	1199.17	879.002
K06199:_CrcB_protein	320.599	0	0	2507.5	1189.38	1844.05	1088.37	1301.57
K00580:_tetrahydromethanopterin_S-methyltransferase_subunit_D_[EC:2.1.1.86]	0	2587.57	0	0	0	0	0	0
K12613:_mRNA-decapping_enzyme_subunit_2_[EC:3.6.1.62]	0	0	0	0	2575.95	0	0	0
K00112:_glycerol-3-phosphate_dehydrogenase_subunit_B_[EC:1.1.5.3]	1275.12	726.206	1197.99	556.652	1260	2345.48	1693.56	1031.69
K04752:_nitrogen_regulatory_protein_P-II_2	122.559	0	0	0	2664.66	0	0	0
K03652:_DNA-3-methyladenine_glycosylase_[EC:3.2.2.21]	1481.51	356.8	0	1596.04	787.981	1493.95	1845.31	1846.53
K06412:_stage_V_sporulation_protein_G	45.5816	1267.71	0	0	2306.65	0	1538.82	0
K02348:_ElaA_protein	380.912	306.198	863.843	674.385	1143.62	1356.86	1157	1063.87
K00560:_thymidylate_synthase_[EC:2.1.1.45]	237.075	276.321	1362.58	929.943	28.3984	0	0	285.277
K03432:_proteasome_alpha_subunit_[EC:3.4.25.1]	1137.07	0	0	464.239	286.179	594.206	1431.12	1779.73
K01227:_mannosyl-glycoprotein_endo-beta-N-acetylglucosaminidase_[EC:3.2.1.96]	545.805	366.903	785.33	1049.57	994.323	2256.14	486.635	1498.88
K16925:_NO_NAME	1525.44	172.01	1741.94	747.87	1877.64	3475.86	506.464	815.595
K00975:_glucose-1-phosphate_adenylyltransferase_[EC:2.7.7.27]	674.455	931.72	29.2776	1490.38	1678.72	1821.95	1375.84	737.614
K06726:_D-ribose_pyranase_[EC:5.4.99.62]	3834.98	0	7520.64	1425.67	4111.22	4743.4	1402.78	44.922
K01892:_histidyl-tRNA_synthetase_[EC:6.1.1.21]	1459.24	355.504	779.69	958.199	626.082	2494.77	1633.81	1270.32
K05606:_methylmalonyl-CoA/ethylmalonyl-CoA_epimerase_[EC:5.1.99.1]	0	0	0	61.9564	0	0	2494.85	0
K00925:_acetate_kinase_[EC:2.7.2.1]	10.0269	2839.72	0	0	61.7055	0	254.513	103.594
K01012:_biotin_synthase_[EC:2.8.1.6]	1677.94	1076.79	330.125	119.389	2099.14	1882.94	1297.24	334.497
K03544:_ATP-dependent_Clp_protease_ATP-binding_subunit_ClpX	621.073	230.124	0	1429.87	1949.02	891.126	365.027	1480.61
K01119:_2',3'-cyclic-nucleotide_2'-phosphodiesterase_/_3'-nucleotidase_[EC:3.1.4.16_3.1.3.6]	682.034	0	106.676	1031.83	1210.99	1530.8	767.728	697.904
K03975:_membrane-associated_protein	1874.68	140.665	2332.93	612.174	927.104	1697.41	1600.2	3122.3
K00332:_NADH-quinone_oxidoreductase_subunit_C_[EC:1.6.5.3]	248.235	738.382	2060.04	555.083	1517.13	3018.51	1452.66	0
K02551:_2-succinyl-5-enolpyruvyl-6-hydroxy-3-cyclohexene-1-carboxylate_synthase_[EC:2.2.1.9]	1182.66	187.207	256.205	694.321	1002.57	998.761	1572.5	1126.05
K00762:_orotate_phosphoribosyltransferase_[EC:2.4.2.10]	855.942	813.765	4673.35	1218.37	0	3914.75	675.135	593.407
K00805:_heptaprenyl_diphosphate_synthase_[EC:2.5.1.30]	1112.48	750.73	1829.13	1666.85	799.936	1022.33	1020.08	138.886
K13572:_NO_NAME	2765.22	1119.1	1154.96	3820.95	2601.55	1072.97	887.287	1930.77
K00791:_tRNA_dimethylallyltransferase_[EC:2.5.1.75]	1249.61	1063.32	1020.87	1555.63	394.191	362.613	1283.64	507.057
K03790:_ribosomal-protein-alanine_N-acetyltransferase	1863.32	1458.11	0	65.9191	902.561	2355.36	1630.8	839.162
K06958:_NO_NAME	873.082	356.022	2991.28	2256.85	1033.67	2526.29	12.4839	576.332
K02002:_glycine_betaine/proline_transport_system_substrate-binding_protein	1646.97	666.711	3799.54	637.081	749.844	1268.14	1441.15	965.768
K11145:_ribonuclease_III_family_protein	0	0	0	0	1781.39	0	542.802	0
K07469:_aldehyde_dehydrogenase_(FAD-independent)	0	2293.29	0	0	0	0	0	0
K01619:_deoxyribose-phosphate_aldolase_[EC:4.1.2.4]	1946.46	2432.4	5736.22	2184.95	2619.11	2211.88	3086.36	2094.23
K02016:_iron_complex_transport_system_substrate-binding_protein	2897.65	564.99	5644.24	928.207	1703.27	2110.33	1406.73	2527.07
K00858:_NAD+_kinase_[EC:2.7.1.23]	221.26	1100.1	611.251	254.796	1362.53	387.758	1418.47	1291.52
K00564:_ribosomal_RNA_small_subunit_methyltransferase_C	988.356	1039.74	2790.93	2449.84	1648.47	1538.28	1114.97	697.398
K03433:_proteasome_beta_subunit_[EC:3.4.25.1]	1258.63	247.739	0	1266.89	2527.17	0	1463.44	1027.46
K01104:_protein-tyrosine_phosphatase	0	0	0	0	1161.78	0	1081.25	0
K02113:_F-type_H+-transporting_ATPase_subunit_delta	1821.12	146.882	0	280.246	2303.99	667.242	1359.1	154.681
K03671:_thioredoxin_1	4954.64	3264.73	46.8375	0	2892.81	3082.62	54.2059	0
K01883:_cysteinyl-tRNA_synthetase_[EC:6.1.1.16]	1105.66	127.108	135.954	2109.61	836.961	1969.77	1440.58	1467.22
K01990:_ABC-2_type_transport_system_ATP-binding_protein	4154.95	661.703	6639.24	4951.19	3233.34	3930.32	4086.61	2921.72
K03040:_DNA-directed_RNA_polymerase_subunit_alpha_[EC:2.7.7.6]	947.429	1828.04	418.296	0	1532.28	1225.88	950.999	1710.97
K07043:_NO_NAME	1847.66	176.586	1465.17	1132.59	940.835	0	991.391	463.545
K02493:_HemK_protein	265.931	351.359	2966.8	1747.71	1896.29	1418.35	2506.85	1734.77
K02074:_zinc/manganese_transport_system_ATP-binding_protein	924.805	379.251	0	648.487	1728.88	1530.8	907.613	0
K02825:_pyrimidine_operon_attenuation_protein_/_uracil_phosphoribosyltransferase_[EC:2.4.2.9]	0	1405.87	0	1759.84	1478.62	432.839	1832.49	1627.2
K04042:_bifunctional_UDP-N-acetylglucosamine_pyrophosphorylase_/_Glucosamine-1-phosphate_N-acetyltransferase_[EC:2.7.7.23_2.3.1.157]	2046.55	224.856	1515.58	1162.55	1391.11	2009.67	2670.89	1081.02
K02114:_F-type_H+-transporting_ATPase_subunit_epsilon	334.228	0	0	1285.37	0	0	2052.93	1762.81
K03387:_alkyl_hydroperoxide_reductase_subunit_F	697.879	60.0998	196.062	1484.04	626.443	1884.93	1253	868.002
K00053:_ketol-acid_reductoisomerase_[EC:1.1.1.86]	937.877	1210.29	476.749	1656.8	1727.66	1926.77	1356.89	1458.23
K03637:_cyclic_pyranopterin_phosphate_synthase_[EC:4.1.99.18]	3070.38	1933.21	0	0	0	3428.89	1081.53	2667.19
K09903:_uridylate_kinase_[EC:2.7.4.22]	1939.1	1026.27	1186.67	1849.75	1122.32	857.034	925.853	934.179
K00161:_pyruvate_dehydrogenase_E1_component_alpha_subunit_[EC:1.2.4.1]	2627.46	190.402	0	1774	2393.5	1317.44	1215.78	1827.5
K00337:_NADH-quinone_oxidoreductase_subunit_H_[EC:1.6.5.3]	475.687	220.107	4272.78	1338.81	1910.61	926.765	962.183	346.947
K03153:_glycine_oxidase_[EC:1.4.3.19]	1358.28	364.053	1014.76	1293.35	1096.23	2414.65	1762.96	915.694
K01775:_alanine_racemase_[EC:5.1.1.1]	2521.22	2128.88	2028.97	1136.2	1461.32	1070.39	1402.16	1726.15
K02075:_zinc/manganese_transport_system_permease_protein	1172.06	0	0	0	510.692	403.8	1792.95	614.106
K03111:_single-strand_DNA-binding_protein	778.306	0	0	70.9865	0	1056.06	870.065	1070.75
K03389:_heterodisulfide_reductase_subunit_B_[EC:1.8.98.1]	0	2133.37	0	0	0	0	0	0
K01813:_L-rhamnose_isomerase_[EC:5.3.1.14]	0	2131.56	0	0	0	0	0	0
K11733:_lysine-specific_permease	29.9594	0	0	0	846.759	375.282	828.937	96.2472
K00200:_formylmethanofuran_dehydrogenase_subunit_A_[EC:1.2.99.5]	0	2115.58	0	0	0	0	0	0
K03969:_phage_shock_protein_A	1283.87	0	248.607	186.536	1858.93	326.925	1623.7	0
K01626:_3-deoxy-7-phosphoheptulonate_synthase_[EC:2.5.1.54]	1837.26	1079.98	1151.86	1916.89	714.458	718.267	1894.85	574.148
K00583:_tetrahydromethanopterin_S-methyltransferase_subunit_G_[EC:2.1.1.86]	0	2065.76	0	0	0	0	0	0
K00954:_pantetheine-phosphate_adenylyltransferase_[EC:2.7.7.3]	1723.33	918.595	0	914.425	1613.72	292.642	1808.77	1901.58
K01507:_inorganic_pyrophosphatase_[EC:3.6.1.1]	0	0	0	0	0	1164.98	881.42	0
K07729:_putative_transcriptional_regulator	0	2031.74	0	0	0	0	0	0
K13787:_geranylgeranyl_diphosphate_synthase,_type_I_[EC:2.5.1.1_2.5.1.10_2.5.1.29]	1469.84	93.172	1267.28	545.869	1019.7	1651.01	2301.07	434.13
K01887:_arginyl-tRNA_synthetase_[EC:6.1.1.19]	745.787	599.012	171.749	1370.22	596.99	1689.74	1348.29	1271.38
K01060:_cephalosporin-C_deacetylase_[EC:3.1.1.41]	702.857	978.781	1455.41	678.689	103.815	1200.22	335.959	167.964
K02039:_phosphate_transport_system_protein	122.327	0	0	1639.08	1324.59	304.901	1585.61	545.944
K03551:_holliday_junction_DNA_helicase_RuvB_[EC:3.6.4.12]	697.646	195.583	887.987	2668.95	1423.59	2143.51	2100.34	777.384
K16927:_NO_NAME	498.514	853.487	1318.03	291.985	853.581	2512.44	1454.3	136.205
K01609:_indole-3-glycerol_phosphate_synthase_[EC:4.1.1.48]	174.829	0	1043.86	3255.42	574.311	717.19	321.961	868.955
K07498:_putative_transposase	364.46	328.477	2920.47	0	657.612	951.209	0	16.847
K01159:_crossover_junction_endodeoxyribonuclease_RuvC_[EC:3.1.22.4]	850.377	1385.15	1258.94	2754.52	1488.68	1672.96	690.158	413.65
K05341:_amylosucrase_[EC:2.4.1.4]	2516.08	291.778	779.015	1053.93	518.773	318.653	292.21	1529.69
K01692:_enoyl-CoA_hydratase_[EC:4.2.1.17]	676.985	1043.72	0	841.072	186.092	2291.63	1853.38	202.859
K15770:_arabinogalactan_oligomer_/_maltooligosaccharide_transport_system_substrate-binding_protein	1569.59	1081.11	1292.27	788.461	968.433	394.934	1152.37	249.816
K07067:_NO_NAME	1922.73	1511.22	1114.37	2119.74	760.296	12.0304	3549.4	383.023
K00384:_thioredoxin_reductase_(NADPH)_[EC:1.8.1.9]	2282	1399.65	1657.95	1202.36	1342.34	2049.92	1171.13	20.7683
K03644:_lipoyl_synthase_[EC:2.8.1.8]	875.308	375.451	2876.17	2218.11	1219.85	1147.68	787.104	1243.22
K11263:_acetyl-CoA/propionyl-CoA_carboxylase,_biotin_carboxylase,_biotin_carboxyl_carrier_protein_[EC:6.4.1.2_6.4.1.3_6.3.4.14]	1190.96	707.123	2069.56	1440.97	1089.61	759.516	910.918	705.776
K11717:_cysteine_desulfurase_/_selenocysteine_lyase_[EC:2.8.1.7_4.4.1.16]	919.129	0	684.428	589.108	1161.98	837.84	956.97	1173.55
K07259:_D-alanyl-D-alanine_carboxypeptidase_/_D-alanyl-D-alanine-endopeptidase_(penicillin-binding_protein_4)_[EC:3.4.16.4_3.4.21.-]	1478.94	76.5064	260.865	679.522	994.606	1572.16	908.868	956.367
K00440:_coenzyme_F420_hydrogenase_subunit_alpha_[EC:1.12.98.1]	0	1927.43	0	0	0	0	0	0
K02769:_PTS_system,_fructose-specific_IIB_component_[EC:2.7.1.202]	987.708	641.237	1372.33	2414.09	825.895	969.171	928.727	764.388
K02770:_PTS_system,_fructose-specific_IIC_component	987.708	641.237	1372.33	2414.09	825.895	969.171	928.727	764.388
K01925:_UDP-N-acetylmuramoylalanine--D-glutamate_ligase_[EC:6.3.2.9]	1491.01	591.845	1239.66	1163.22	2189.9	952.2	2055.23	1210.6
K00648:_3-oxoacyl-[acyl-carrier-protein]_synthase_III_[EC:2.3.1.180]	611.734	499.709	0	1856.24	2052.84	1133.31	878.449	823.705
K01520:_dUTP_pyrophosphatase_[EC:3.6.1.23]	1749.52	227.878	0	1431.54	820.235	606.397	62.9395	0
K03624:_transcription_elongation_factor_GreA	1871.82	407.314	738.695	1882.47	1445.76	267.906	984.232	286.369
K03290:_MFS_transporter,_SHS_family,_sialic_acid_transporter	2027.39	185.394	2209.63	1816.9	1280.87	824.225	484.853	1736.61
K16784:_biotin_transport_system_ATP-binding_protein_[EC:3.6.3.-]	2457.61	549.274	723.634	1823	1165.98	1050.12	44.403	1384.1
K03584:_DNA_repair_protein_RecO_(recombination_protein_O)	1288.08	744.426	1404.69	1183.74	427.615	210.2	524.763	1553.2
K05566:_multicomponent_Na+:H+_antiporter_subunit_B	224.842	0	0	0	2008.09	115.016	0	0
K02871:_large_subunit_ribosomal_protein_L13	0	2390.78	0	0	0	0	0	510.741
K02283:_pilus_assembly_protein_CpaF	816.512	1567.95	1956.4	1036.69	1565.36	2882.28	927.932	1880.37
K00001:_alcohol_dehydrogenase_[EC:1.1.1.1]	282.94	0	0	0	559.848	219.921	1035.94	340.196
K13038:_phosphopantothenoylcysteine_decarboxylase_/_phosphopantothenate--cysteine_ligase_[EC:4.1.1.36_6.3.2.5]	115.183	906.333	1909.19	889.58	1543.06	1419.23	1139.11	1588.82
K16012:_ATP-binding_cassette,_subfamily_C,_bacterial_CydC	1050.09	473.459	2296.96	1890.6	905.049	1093.47	905.14	937.663
K03149:_thiazole_synthase_[EC:2.8.1.10]	1611.65	347.733	525.41	718.325	16.0241	554.598	1850.84	2641.59
K04762:_ribosome-associated_heat_shock_protein_Hsp15	1753.21	0	3690.6	1887.84	0	3879.99	0	1609.27
K00274:_monoamine_oxidase_[EC:1.4.3.4]	715.939	573.28	2095.73	2951.17	864.13	1920.52	803.977	920.012
K07461:_putative_endonuclease	0	0	0	0	1821.66	0	0	0
K18766:_beta-lactamase_class_A_BlaZ_[EC:3.5.2.6]	260.498	0	0	405.334	928.002	1032.49	219.965	305.36
K02548:_1,4-dihydroxy-2-naphthoate_octaprenyltransferase_[EC:2.5.1.74_2.5.1.-]	738.877	111.824	1142.54	0	1769.35	233.394	781.987	1024.15
K02470:_DNA_gyrase_subunit_B	0	1746.61	0	356.282	0	0	0	288.206
K07307:_anaerobic_dimethyl_sulfoxide_reductase_subunit_B_(DMSO_reductase_iron-_sulfur_subunit)	1082.87	3579.39	0	821.933	1705.42	2127.4	1890.23	1568.6
K02001:_glycine_betaine/proline_transport_system_permease_protein	0	238.5	2811.16	1122.42	2951.57	948.268	1567.17	505.747
K01676:_fumarate_hydratase,_class_I_[EC:4.2.1.2]	0	1799.11	0	0	0	0	0	0
K01591:_orotidine-5'-phosphate_decarboxylase_[EC:4.1.1.23]	1152.97	0	0	1142.49	519.485	988.13	1851.61	733.385
K02552:_menaquinone-specific_isochorismate_synthase_[EC:5.4.4.2]	1612.14	337.63	522.034	890.211	625.828	41.5892	273.621	627.885
K03335:_inosose_dehydratase_[EC:4.2.1.44]	2806.72	893.208	0	1897.51	1088.75	745.164	536.408	1447.03
K11210:_metallothiol_transferase	0	0	0	0	0	0	1775.42	0
K01588:_5-(carboxyamino)imidazole_ribonucleotide_mutase_[EC:5.4.99.18]	1757.94	0	0	1915.13	78.7054	43.5025	158.013	1617.56
K02967:_small_subunit_ribosomal_protein_S2	2221.15	3635.26	210.38	795.527	5469.87	689.352	1227.38	1244.19
K00800:_3-phosphoshikimate_1-carboxyvinyltransferase_[EC:2.5.1.19]	872.222	1216.16	28.7373	1093.14	862.139	1621.84	844.889	1635.86
K06156:_Gnt-I_system_low-affinity_gluconate_transporter	0	1749.98	0	0	0	0	0	0
K13625:_ferritin_light_chain	0	0	2053.93	0	0	0	0	310.761
K00162:_pyruvate_dehydrogenase_E1_component_beta_subunit_[EC:1.2.4.1]	657.67	300.499	919.561	1915.51	1818.94	1089.21	840.017	1787.07
K00318:_proline_dehydrogenase_[EC:1.5.-.-]	2013.51	220.539	470.806	1142.02	2177.74	929.149	983.066	1497.03
K00995:_CDP-diacylglycerol--glycerol-3-phosphate_3-phosphatidyltransferase_[EC:2.7.8.5]	1594.16	0	2144.06	79.8937	1027.25	1555.56	2648.57	325.076
K02564:_glucosamine-6-phosphate_deaminase_[EC:3.5.99.6]	689.187	1794.1	3739	951.115	1073.88	1429.06	1895.71	1047
K02834:_ribosome-binding_factor_A	3400.26	0	0	612.893	1272.9	941.129	3524.66	0
K03431:_phosphoglucosamine_mutase_[EC:5.4.2.10]	956.757	1057.1	2334.07	2179.42	1899.67	614.378	964.433	1330.23
K01733:_threonine_synthase_[EC:4.2.3.1]	1228.86	1192.07	391.01	9.24043	1720.51	1571.28	427.008	820.965
K01430:_urease_subunit_gamma_[EC:3.5.1.5]	0	0	0	0	0	1714.61	0	0
K00945:_cytidylate_kinase_[EC:2.7.4.14]	3143.24	0	1439.77	3092.65	0	1209.95	2580.37	2174.49
K06217:_phosphate_starvation-inducible_protein_PhoH_and_related_proteins	2195.36	483.907	1657.45	1081.51	1953.42	2164	1868.98	1140.11
K01478:_arginine_deiminase_[EC:3.5.3.6]	1370.67	3550.03	974.199	1423.27	943.714	1370.9	1611.15	1689.26
K06001:_tryptophan_synthase_beta_chain_[EC:4.2.1.20]	0	1701.01	0	0	0	0	0	0
K01586:_diaminopimelate_decarboxylase_[EC:4.1.1.20]	2169.61	131.684	1568.43	1117.73	943.831	1572.4	1814.98	2348.59
K09702:_hypothetical_protein	0	0	0	0	1691.54	0	0	0
K03750:_molybdopterin_biosynthesis_protein_MoeA	2032.33	138.592	3109.91	1861.95	1658.34	1842.79	1429.59	531.41
K02803:_PTS_system,_N-acetylglucosamine-specific_IIB_component_[EC:2.7.1.193]	3073.67	0	0	0	0	2265.24	2154.02	330.914
K02433:_aspartyl-tRNA(Asn)/glutamyl-tRNA(Gln)_amidotransferase_subunit_A_[EC:6.3.5.6_6.3.5.7]	1470.9	193.252	648.025	1158.96	1265.5	640.247	1592.67	1644.62
K03496:_chromosome_partitioning_protein	1050.44	0	0	2918.32	658.725	438.263	412.586	788.314
K03752:_molybdopterin-guanine_dinucleotide_biosynthesis_protein_A	0	0	0	0	1020.24	650.382	0	0
K01439:_succinyl-diaminopimelate_desuccinylase_[EC:3.5.1.18]	1153.79	0	1106.74	1819.62	1328.82	2257	1677.99	480.66
K04075:_cell_cycle_protein_MesJ	1524.07	409.214	0	1769.68	2995.04	841.741	663.601	862.83
K01804:_L-arabinose_isomerase_[EC:5.3.1.4]	0	1656.46	0	0	0	0	0	0
K02933:_large_subunit_ribosomal_protein_L6	435.185	2361.59	300.611	1337.71	24.1532	283.466	1310.46	1162.63
K01893:_asparaginyl-tRNA_synthetase_[EC:6.1.1.22]	326.477	1789.01	0	310.203	338.868	198.665	0	242.34
K06173:_tRNA_pseudouridine_synthase_A	1643.02	0	727.72	803.724	32.0482	1831.82	1320.25	1632.54
K18320:_NO_NAME	0	0	1051.26	901.284	0	0	321.144	0
K02500:_cyclase_[EC:4.1.3.-]	1749.99	137.901	3294.06	2059.48	2077.16	0	2272.82	1265.85
K01489:_cytidine_deaminase_[EC:3.5.4.5]	0	0	3928.57	0	856.186	22.1103	1338.68	91.075
K02109:_F-type_H+-transporting_ATPase_subunit_b	0	2093.82	2406.34	1035.66	3474.8	2335.45	907.309	434.616
K00847:_fructokinase_[EC:2.7.1.4]	0	1641.52	0	0	0	25.8315	0	0
K13671:_NO_NAME	930.876	388.576	1872.25	684.747	10.9495	1173.45	518.124	561.54
K03436:_DeoR_family_transcriptional_regulator,_fructose_operon	1376.22	0	2169.42	728.275	1468.07	1322.83	1281.08	1803.67
K01885:_glutamyl-tRNA_synthetase_[EC:6.1.1.17]	2262.13	807.98	1048.39	361.955	1207.4	429.669	446.362	796.087
K03666:_host_factor-I_protein	0	0	0	1616.13	0	16.0673	0	0
K07305:_peptide-methionine_(R)-S-oxide_reductase	568.763	3143.5	0	1247.48	545.317	4008.09	0	2000.79
K05847:_osmoprotectant_transport_system_ATP-binding_protein	2043.2	1011.94	0	99.0058	1133.67	0	682.88	2926.42
K03704:_cold_shock_protein_(beta-ribbon,_CspA_family)	869.52	6511.94	0	0	723.953	2817.8	1079.74	1171.53
K01868:_threonyl-tRNA_synthetase_[EC:6.1.1.3]	2446.29	179.436	700.536	976.82	1670.19	2146.61	741.498	1329.73
K00140:_malonate-semialdehyde_dehydrogenase_(acetylating)_/_methylmalonate-semialdehyde_dehydrogenase_[EC:1.2.1.18_1.2.1.27]	1402.71	384.173	3077.19	2064.95	886.654	1939.64	2082.61	438.389
K06153:_undecaprenyl-diphosphatase_[EC:3.6.1.27]	1005.38	458.693	1274.68	1592.33	354.492	965.011	686.222	746.41
K00088:_IMP_dehydrogenase_[EC:1.1.1.205]	1716.04	175.291	1032.38	1299.74	837.117	1244.76	2933.42	786.09
K09125:_hypothetical_protein	2050.03	525.701	0	1210.86	484.87	1226.75	2377.12	1268.83
K02990:_small_subunit_ribosomal_protein_S6	1436.88	0	4357.27	76.799	348.529	2800.88	2640.29	1652.05
K07052:_NO_NAME	693.012	407.66	924.019	81.7085	416.539	1276.18	1388.14	593.774
K08998:_hypothetical_protein	235.304	6693.79	0	0	4799.45	0	0	568.112
K00343:_NADH-quinone_oxidoreductase_subunit_N_[EC:1.6.5.3]	1043.97	489.002	1287.74	1071.47	1742.25	1458.04	1247.07	1000.46
K01647:_citrate_synthase_[EC:2.3.3.1]	1877.11	649.527	843.986	652.73	141.533	1465.64	987.819	2974.77
K02115:_F-type_H+-transporting_ATPase_subunit_gamma	243.803	940.269	1299.43	2298.51	1385.81	1220.07	1903.1	1806.16
K00566:_tRNA-specific_2-thiouridylase_[EC:2.8.1.-]	238.815	868.339	340.222	1371.82	452.207	1779.55	1062.37	1057.97
K09014:_Fe-S_cluster_assembly_protein_SufB	1063.25	257.151	1883.02	877.139	1150.1	1546.99	1589.74	1322.04
K00867:_type_I_pantothenate_kinase_[EC:2.7.1.33]	554.446	492.888	1902	1498.61	1569.61	0	529.999	824.777
K07238:_zinc_transporter,_ZIP_family	60.5865	0	0	0	1147.14	323.043	0	110.483
K05692:_actin_beta/gamma_1	0	0	1514.37	0	0	0	0	0
K04047:_starvation-inducible_DNA-binding_protein	876.562	1610.52	0	2897.02	2723.7	2883.97	38.7811	1245.99
K01259:_proline_iminopeptidase_[EC:3.4.11.5]	1691.63	755.393	3371.69	688.386	2679.56	1272.95	2768.15	1293.58
K02314:_replicative_DNA_helicase_[EC:3.6.4.12]	2247.58	1077.65	0	1412.84	436.847	1266.23	725.442	804.158
K02777:_PTS_system,_sugar-specific_IIA_component_[EC:2.7.1.-]	654.533	471.818	4748.75	742.048	26.6613	1352.37	2281.06	1451.88
K00761:_uracil_phosphoribosyltransferase_[EC:2.4.2.9]	1664.03	905.124	2152.77	756.4	852.302	1929.4	698.728	493.228
K09022:_UPF0076_protein_YjgF	0	0	0	1497.82	0	0	0	0
K07694:_two-component_system,_NarL_family,_vancomycin_resistance_associated_response_regulator_VraR	0	0	0	0	0	0	938.515	558.422
K02879:_large_subunit_ribosomal_protein_L17	424.106	195.843	0	0	451.153	0	0	1663.67
K11175:_phosphoribosylglycinamide_formyltransferase_1_[EC:2.1.2.2]	752.87	2204.01	3597.47	3289.45	2583.73	1665.45	1680.12	2422.65
K00611:_ornithine_carbamoyltransferase_[EC:2.1.3.3]	1340.77	1454.83	871.542	1862.88	2401.95	1832.05	2180.45	607.176
K07082:_NO_NAME	499.313	0	587.275	1427.9	675.335	1191.38	1106.98	1028.24
K05879:_dihydroxyacetone_kinase,_C-terminal_domain_[EC:2.7.1.-]	538.186	468.45	3645.29	1090.55	1978.19	1804.23	61.2462	413.65
K09680:_type_II_pantothenate_kinase_[EC:2.7.1.33]	0	0	0	0	433.422	0	1046.28	0
K00432:_glutathione_peroxidase_[EC:1.11.1.9]	0	0	0	0	0	1478.35	0	0
K01704:_3-isopropylmalate/(R)-2-methylmalate_dehydratase_small_subunit_[EC:4.2.1.33_4.2.1.35]	0	0	0	0	0	0	916.042	561.45
K12308:_beta-galactosidase_[EC:3.2.1.23]	1175.33	279.861	2512.24	793.186	1614.16	103.537	1134.01	436.81
K13378:_NADH-quinone_oxidoreductase_subunit_C/D_[EC:1.6.5.3]	0	1470.98	0	0	0	0	0	0
K00796:_dihydropteroate_synthase_[EC:2.5.1.15]	1655.21	127.194	371.661	2394.58	1886.85	562.145	65.4793	563.793
K02006:_cobalt/nickel_transport_system_ATP-binding_protein	34.6137	2055.14	1180.73	919.51	1301.79	1904.84	554.491	1897.14
K01784:_UDP-glucose_4-epimerase_[EC:5.1.3.2]	2040.87	2152.11	764.326	1041.89	1112.28	1332.84	1196.26	889.554
K03438:_S-adenosyl-methyltransferase	1974.46	1373.49	694.66	1147.93	353.662	581.302	355.224	2435.93
K03745:_SlyX_protein	0	0	0	0	0	0	1460.95	0
K02118:_V/A-type_H+/Na+-transporting_ATPase_subunit_B	0	1451.46	0	0	0	0	0	0
K00798:_cob(I)alamin_adenosyltransferase_[EC:2.5.1.17]	1609.71	0	0	2169.2	2124.06	1474.87	861.265	763.535
K08485:_phosphocarrier_protein_NPr	1039.15	0	0	0	0	0	0	2481.88
K06024:_segregation_and_condensation_protein_B	0	0	0	868.618	1228.56	0	1081.85	0
K15583:_oligopeptide_transport_system_ATP-binding_protein	1656.36	99.9073	2172.46	317.234	1666.62	1990.33	2030.26	0
K04749:_anti-sigma_B_factor_antagonist	0	297.736	0	0	0	0	0	1734.06
K01847:_methylmalonyl-CoA_mutase_[EC:5.4.99.2]	1197.55	1262.44	801.843	1236.94	778.574	166.004	1397.15	724.331
K03687:_molecular_chaperone_GrpE	3534.36	0	2008.57	767.534	2670.45	1572.05	425.307	3073.54
K10823:_oligopeptide_transport_system_ATP-binding_protein	1728.38	0	403.91	1236.42	1106.28	991.802	2026.63	674.048
K01776:_glutamate_racemase_[EC:5.1.1.3]	0	0	0	0	0	1153.44	0	261.252
K03313:_Na+:H+_antiporter,_NhaA_family	416.942	309.48	704.048	795.72	444.674	1205.67	951.638	1035.39
K02346:_DNA_polymerase_IV	1163.77	461.197	1148.78	1654.69	1931.16	2167.25	976.813	763.138
K03776:_aerotaxis_receptor	945.112	864.367	862.559	2453.78	268.935	824.206	1399.05	1226.09
K01499:_methenyltetrahydromethanopterin_cyclohydrolase_[EC:3.5.4.27]	0	1400	0	0	0	0	0	0
K01960:_pyruvate_carboxylase_subunit_B_[EC:6.4.1.1]	0	1394.99	0	0	0	0	0	0
K03426:_NAD+_diphosphatase_[EC:3.6.1.22]	629.906	0	870.698	58.2918	903.849	577.581	931.415	540.821
K00674:_2,3,4,5-tetrahydropyridine-2-carboxylate_N-succinyltransferase_[EC:2.3.1.117]	1398.38	0	800.019	2729.03	1887.95	1325.18	2813.49	292.633
K02028:_polar_amino_acid_transport_system_ATP-binding_protein	1201.11	125.294	1871.14	524.478	0	1040.66	508.729	781.285
K13542:_uroporphyrinogen_III_methyltransferase_/_synthase_[EC:2.1.1.107_4.2.1.75]	2381.74	544.611	309.627	655.071	1610.83	1416.85	731.576	1519.86
K00058:_D-3-phosphoglycerate_dehydrogenase_[EC:1.1.1.95]	1081.58	1613.71	1937.53	832.612	418.969	462.633	1888.93	1320.82
K00239:_succinate_dehydrogenase_/_fumarate_reductase,_flavoprotein_subunit_[EC:1.3.5.1_1.3.5.4]	271.668	1191.2	0	357.685	165.706	86.4848	184.533	12.3498
K03442:_small_conductance_mechanosensitive_ion_channel,_MscS_family	1305.27	0	2383.07	1178.7	444.849	1877.54	676.538	501.27
K08094:_6-phospho-3-hexuloisomerase_[EC:5.3.1.27]	0	0	0	0	0	0	394.191	965.966
K03402:_transcriptional_regulator_of_arginine_metabolism	1831.01	1607.58	0	0	1740.63	1073.02	1573.65	409.381
K18220:_NO_NAME	0	1356.82	0	0	0	0	0	0
K01547:_K+-transporting_ATPase_ATPase_B_chain_[EC:3.6.3.12]	1794.37	410.941	581.163	1358.21	1885.91	809.117	1494.01	1298.09
K09692:_teichoic_acid_transport_system_permease_protein	0	0	0	1067.81	1128.37	314.56	830.719	136.493
K07029:_diacylglycerol_kinase_(ATP)_[EC:2.7.1.107]	0	0	0	0	591.818	251.232	35.0753	463.595
K00040:_fructuronate_reductase_[EC:1.1.1.57]	1181.35	426.83	2728.22	1125.02	1282.81	892.55	1510.04	438.051
K01056:_peptidyl-tRNA_hydrolase,_PTH1_family	1712.03	0	3075.98	2225.14	1791.01	953.519	894.372	2036.72
K07085:_NO_NAME	641.845	178.313	1114.81	888.545	1361.58	1320.66	979.828	491.779
K02000:_glycine_betaine/proline_transport_system_ATP-binding_protein_[EC:3.6.3.32]	505.697	460.938	227.569	1290.1	1192.15	1638.63	973.107	8.34904
K01785:_aldose_1-epimerase_[EC:5.1.3.3]	469.799	4402.31	1538.24	1579.39	720.616	528.847	2327.85	3087.56
K03100:_signal_peptidase_I_[EC:3.4.21.89]	1050.71	2040.8	0	1846.64	3062.92	2253.55	552.434	391.223
K00845:_glucokinase_[EC:2.7.1.2]	0	0	0	0	0	228.793	426.912	666.066
K00930:_acetylglutamate_kinase_[EC:2.7.2.8]	1446.48	102.411	915.138	2214.55	1903.77	523.547	2455.37	1113.35
K01091:_phosphoglycolate_phosphatase_[EC:3.1.3.18]	0	0	0	16.2979	0	690.219	575.694	60.7762
K03322:_manganese_transport_protein	147.895	0	0	238.27	217.731	1161.13	118.118	195.046
K07056:_NO_NAME	1032.2	117.005	948.569	1340	1100.24	2194.42	770.966	677.086
K01488:_adenosine_deaminase_[EC:3.5.4.4]	1345.1	0	1867.59	1267.97	2672.17	1629.12	786.547	695.402
K01803:_triosephosphate_isomerase_(TIM)_[EC:5.3.1.1]	1514.64	1161.07	1727.58	2187.4	1858.45	571.278	1725.12	1135.7
K00402:_methyl-coenzyme_M_reductase_gamma_subunit_[EC:2.8.4.1]	0	1923.89	0	0	0	0	0	628.193
K01938:_formate--tetrahydrofolate_ligase_[EC:6.3.4.3]	1325.63	499.882	486.88	1070.22	1314.04	670.685	1717.46	973.839
K01783:_ribulose-phosphate_3-epimerase_[EC:5.1.3.1]	1146.7	0	0	153.466	636.826	731.295	0	1225.3
K00721:_dolichol-phosphate_mannosyltransferase_[EC:2.4.1.83]	1681.75	0	1456.96	1793.2	1885.16	454.274	1282.45	18.1475
K02802:_PTS_system,_N-acetylglucosamine-specific_IIA_component_[EC:2.7.1.193]	621.498	1305.01	0	823.573	0	1270.71	188.009	0
K13953:_alcohol_dehydrogenase,_propanol-preferring_[EC:1.1.1.1]	281.655	601.085	1398.4	1383.78	1637.06	976.106	1303.13	1034.51
K07669:_two-component_system,_OmpR_family,_response_regulator_MprA	945.081	141.787	76.2164	174.507	130.437	982.415	907.695	602.64
K00605:_aminomethyltransferase_[EC:2.1.2.10]	1710.69	167.347	435.619	17.3587	804.942	681.124	1010.69	1118.58
K07816:_putative_GTP_pyrophosphokinase_[EC:2.7.6.5]	0	0	0	0	546.625	0	733.143	0
K00046:_gluconate_5-dehydrogenase	0	1276	0	0	0	0	0	0
K14335:_NO_NAME	2527.51	0	1344.75	898.434	2282.26	1478.94	1501.42	783.985
K00852:_ribokinase_[EC:2.7.1.15]	2309.88	1513.2	876.54	1820.09	1961.16	878.29	1001.35	1408.28
K02072:_D-methionine_transport_system_permease_protein	274.855	0	0	0	17.4587	41.9793	1386.55	96.4259
K07447:_putative_holliday_junction_resolvase	742.752	0	3781.21	2708.78	2054.5	3565.73	1103.31	1776.63
K02304:_precorrin-2_dehydrogenase_/_sirohydrochlorin_ferrochelatase_[EC:1.3.1.76_4.99.1.4]	1292.44	0	0	0	1703.74	0	843.181	0
K01419:_ATP-dependent_HslUV_protease,_peptidase_subunit_HslV	0	0	0	0	0	162.939	1087.4	0
K02406:_flagellin	0	1245.52	0	0	0	0	0	0
K03893:_arsenical_pump_membrane_protein	0	0	0	53.619	322.873	583.711	174.641	209.381
K03698:_CMP-binding_protein	0	0	0	1371.11	0	0	138.727	0
K03786:_3-dehydroquinate_dehydratase_II_[EC:4.2.1.10]	1606.87	0	0	2402.01	844.798	563.278	0	1371.81
K00075:_UDP-N-acetylmuramate_dehydrogenase_[EC:1.3.1.98]	2272.5	256.201	2069.9	1035.18	484.5	1874.15	1760.58	285.833
K01834:_2,3-bisphosphoglycerate-dependent_phosphoglycerate_mutase_[EC:5.4.2.11]	2224.39	1172.21	0	379.454	1827.82	605.858	1278.09	1291.09
K02027:_multiple_sugar_transport_system_substrate-binding_protein	2755.23	976.018	1854.28	2745.94	1775.37	1888.41	1782.46	1665.52
K03574:_7,8-dihydro-8-oxoguanine_triphosphatase	611.481	1541.27	655.286	1513.44	2682.86	1042.11	766.376	1049.03
K05569:_multicomponent_Na+:H+_antiporter_subunit_E	235.304	0	0	1212.38	0	234.137	0	0
K03549:_KUP_system_potassium_uptake_protein	908.454	498.932	1657.31	1238.77	1047.39	1838.57	1254.04	1376.43
K05810:_conserved_hypothetical_protein	3089.93	1588.24	0	3111.08	2893.96	40.0104	2069.7	1574.61
K00013:_histidinol_dehydrogenase_[EC:1.1.1.23]	1211.69	711.786	1501.97	897.286	142.577	579.717	1117.08	1272.84
K01939:_adenylosuccinate_synthase_[EC:6.3.4.4]	1366.71	152.581	3130.14	2679.84	1543.66	1432.45	2120.05	1026.3
K05339:_holin-like_protein_LrgB	324.059	0	0	931.942	0	55.0375	0	0
K02895:_large_subunit_ribosomal_protein_L24	2371.16	5492.83	265.896	2483.07	861.544	3828.65	2428.57	2296.92
K01661:_naphthoate_synthase_[EC:4.1.3.36]	347.897	0	0	0	680.116	20.4572	842.899	0
K03470:_ribonuclease_HII_[EC:3.1.26.4]	1466.59	1272.54	0	3366.17	723.407	2383.42	2720.27	1472.32
K08591:_glycerol-3-phosphate_acyltransferase_PlsY_[EC:2.3.1.15]	0	0	0	0	0	0	1049.04	143.879
K02009:_cobalt/nickel_transport_protein	222.859	3392.36	0	3620.85	2871.09	877.306	0	2294.77
K06891:_ATP-dependent_Clp_protease_adaptor_protein_ClpS	570.624	0	0	614.576	0	0	0	0
K00108:_choline_dehydrogenase_[EC:1.1.99.1]	103.578	0	0	0	659.574	28.5497	177.708	418.554
K18930:_NO_NAME	1325.09	545.561	410.461	607.79	1175.45	946.151	947.843	997.377
K03405:_magnesium_chelatase_subunit_I_[EC:6.6.1.1]	2908.25	1840.47	2641.13	2369.12	3736.4	2109.48	3079.87	2008.21
K00016:_L-lactate_dehydrogenase_[EC:1.1.1.27]	2874.96	723.961	5378.61	2546.16	2137.47	2666.93	3140.88	2403.47
K07106:_N-acetylmuramic_acid_6-phosphate_etherase_[EC:4.2.1.126]	1327.64	1422.62	273.427	2347.89	1443.3	1120.92	1028.88	609.599
K00395:_adenylylsulfate_reductase,_subunit_B_[EC:1.8.99.2]	0	1168.67	0	0	0	0	0	0
K16169:_NO_NAME	8.97466	0	0	110.605	0	379.888	604.858	303.117
K05845:_osmoprotectant_transport_system_substrate-binding_protein	670.408	0	0	589.573	123.265	440.281	916.778	940.939
K03708:_transcriptional_regulator_CtsR	0	0	0	0	0	836.224	0	324.997
K11738:_L-asparagine_permease	1666.91	455.757	680.308	210.18	1632.86	386.786	760.606	1391.7
K05936:_precorrin-4/cobalt-precorrin-4_C11-methyltransferase_[EC:2.1.1.133_2.1.1.271]	1765.92	1070.23	0	724.164	0	635.547	1046.82	722.316
K02003:_NO_NAME	4585.8	1498.61	2150.71	4374.33	1408.72	5890.16	3319.28	3146.62
K03299:_gluconate:H+_symporter,_GntP_family	582.624	0	1176.27	2110.57	2936.23	532.803	964.121	587.808
K03705:_heat-inducible_transcriptional_repressor	2150.08	394.276	1514.74	2474.65	3096.93	992.427	1944.76	1649.28
K01468:_imidazolonepropionase_[EC:3.5.2.7]	1303.59	159.748	1347.01	2368.15	589.183	980.713	864.205	1594.91
K06950:_NO_NAME	470.163	0	0	675.621	0	0	0	0
K02836:_peptide_chain_release_factor_RF-2	922.599	172.614	445.682	828.886	1231.94	871.981	674.615	734.586
K02485:_two-component_system,_unclassified_family,_response_regulator	0	1139.22	0	0	0	0	0	0
K15986:_manganese-dependent_inorganic_pyrophosphatase_[EC:3.6.1.1]	0	0	0	0	711.423	0	421.208	0
K02342:_DNA_polymerase_III_subunit_epsilon_[EC:2.7.7.7]	2046.27	743.994	1800.42	1173.95	1589.2	1107.07	1223.71	714.542
K01491:_methylenetetrahydrofolate_dehydrogenase_(NADP+)_/_methenyltetrahydrofolate_cyclohydrolase_[EC:1.5.1.5_3.5.4.9]	835.483	590.636	655.218	1457.44	1409.73	1716.55	1433.83	107.852
K02529:_LacI_family_transcriptional_regulator	35.413	475.704	2162.56	1469.53	618.997	1315.78	999.546	2337.63
K07098:_NO_NAME	675.902	657.558	0	994.275	404.496	616.074	1668.26	761.926
K03305:_proton-dependent_oligopeptide_transporter,_POT_family	1123.15	350.064	1236.58	1550.45	2268	1134.79	367.396	1612.38
K00008:_L-iditol_2-dehydrogenase_[EC:1.1.1.14]	267.115	460.679	2334.55	1930.46	1635.64	861.622	559.356	816.865
K00060:_threonine_3-dehydrogenase_[EC:1.1.1.103]	263.371	187.898	816.06	974.9	628.912	1235.39	794.233	698.231
K07284:_sortase_A	1112.26	0	0	0	0	0	0	0
K07568:_S-adenosylmethionine:tRNA_ribosyltransferase-isomerase	0	0	0	0	847.394	0	0	253.737
K00620:_glutamate_N-acetyltransferase_/_amino-acid_N-acetyltransferase_[EC:2.3.1.35_2.3.1.1]	771.133	0	209.739	849.602	9.61251	784.524	448.745	1684.32
K07124:_NO_NAME	1167.18	636.834	1072.77	1472.42	1230.49	1991.04	1318.73	905.299
K00823:_4-aminobutyrate_aminotransferase_[EC:2.6.1.19]	0	0	0	0	323.946	0	625.555	146.351
K02935:_large_subunit_ribosomal_protein_L7/L12	3997.49	4181	0	59.642	2815.8	2669.07	0	1661.69
K03424:_TatD_DNase_family_protein	192.889	0	0	0	524.355	0	390.262	368.231
K05710:_3-phenylpropionate/trans-cinnamate_dioxygenase_ferredoxin_component	1283.26	0	0	1699.34	0	3227.56	0	844.891
K00201:_formylmethanofuran_dehydrogenase_subunit_B_[EC:1.2.99.5]	0	1089.65	0	0	0	0	0	0
K02246:_competence_protein_ComGD	450.463	0	0	633.758	0	0	0	0
K10947:_PadR_family_transcriptional_regulator,_regulatory_protein_PadR	0	0	0	49.2531	0	0	1121.71	0
K03310:_alanine_or_glycine:cation_symporter,_AGCS_family	1450.71	330.894	3661.02	1169.83	1917.56	1309.51	1131.43	1186.06
K16148:_starch_synthase_[EC:2.4.1.21]	1084.16	319.323	445.176	831.042	282.608	1188.01	1646.33	629.493
K13052:_NO_NAME	0	0	0	0	1064.61	0	0	0
K03091:_RNA_polymerase_sporulation-specific_sigma_factor	306.606	0	0	753.726	0	0	0	0
K04078:_chaperonin_GroES	5610.13	3177.35	0	0	2136.56	2879.83	2170.38	2660.44
K00595:_precorrin-6Y_C5,15-methyltransferase_(decarboxylating)_[EC:2.1.1.132]	659.956	569.826	1937.02	1734.06	1371.93	0	1871.08	602.401
K00390:_phosphoadenosine_phosphosulfate_reductase_[EC:1.8.4.8_1.8.4.10]	0	0	0	0	323.244	0	626.825	105.132
K06925:_NO_NAME	0	0	0	0	0	0	1055.01	0
K17217:_cystathionine_gamma-lyase_/_homocysteine_desulfhydrase_[EC:4.4.1.1_4.4.1.2]	0	0	0	303.531	684.645	363.524	0	306.83
K03769:_peptidyl-prolyl_cis-trans_isomerase_C	1049.98	0	0	0	0	0	0	0
K02588:_nitrogenase_iron_protein_NifH_[EC:1.18.6.1]	0	1046.65	0	0	0	0	0	0
K09768:_hypothetical_protein	0	0	0	0	0	0	1046.62	0
K02018:_molybdate_transport_system_permease_protein	0	0	0	0	556.208	0	365.004	125.404
K05846:_osmoprotectant_transport_system_permease_protein	514.723	0	0	244.074	123.265	432.511	575.122	672.976
K03703:_excinuclease_ABC_subunit_C	1600.4	781.47	1630.73	1283.43	106.831	1246.86	1906.12	995.411
K09710:_hypothetical_protein	41.3017	0	0	1602.86	209.865	887.949	795.08	781.186
K01358:_ATP-dependent_Clp_protease,_protease_subunit_[EC:3.4.21.92]	1229.96	875.765	2431.36	982.562	0	262.916	2446.34	1783.1
K03977:_GTP-binding_protein	1739.78	824.3	885.117	1454.74	779.901	1103.02	1850.69	2197.44
K07090:_NO_NAME	338.841	0	128.389	322.889	165.608	340.584	759.499	550.133
K04480:_methanol---5-hydroxybenzimidazolylcobamide_Co-methyltransferase_[EC:2.1.1.90]	0	1023.94	0	0	0	0	0	0
K11045:_cAMP_factor	1491.93	379.682	219.836	2276.75	28.3301	1587.04	419.76	1310.2
K00973:_glucose-1-phosphate_thymidylyltransferase_[EC:2.7.7.24]	1281.79	489.002	0	347.068	1515.81	1133.06	0	491.849
K00554:_tRNA_(guanine-N1-)-methyltransferase	199.456	869.289	0	2200.79	738.026	535.967	562.594	411.783
K04763:_integrase/recombinase_XerD	1333.05	649.7	1559.35	892.744	1202.75	963.19	430.61	820.231
K07683:_two-component_system,_NarL_family,_sensor_histidine_kinase_NreB_[EC:2.7.13.3]	0	0	0	10.1084	579.961	0	0	446.569
K01493:_dCMP_deaminase_[EC:3.5.4.12]	1658.98	421.303	953.161	1382.06	2552.29	0	37.8899	811.981
K03189:_urease_accessory_protein	0	0	0	1026.36	0	0	15.1278	0
K07304:_peptide-methionine_(S)-S-oxide_reductase	604.469	0	0	414.364	956.752	127.473	793.513	151.95
K14645:_serine_protease_[EC:3.4.21.-]	665.511	331.844	2075.84	2239.69	1321.7	697.439	871.907	1414.76
K01546:_K+-transporting_ATPase_ATPase_A_chain_[EC:3.6.3.12]	1880.32	545.302	2008.98	6091.61	2838.83	2777.2	1054.93	2848.86
K11737:_D-serine/D-alanine/glycine_transporter	191.402	0	0	7.7851	192.133	627.015	107.899	278.437
K08372:_putative_serine_protease_PepD_[EC:3.4.21.-]	643.565	0	0	1506.57	1498.09	693.971	592.604	369.879
K03665:_GTP-binding_protein_HflX	1243.76	325.713	1429.61	1261.92	1328.35	1027.81	1596.1	1311.44
K00951:_GTP_pyrophosphokinase_[EC:2.7.6.5]	168.798	0	0	0	97.0521	1064.48	0	9.94736
K00371:_nitrate_reductase_/_nitrite_oxidoreductase,_beta_subunit_[EC:1.7.5.1_1.7.99.4]	801.335	679.577	1159.62	1415	788.089	638.593	2455.52	1175.02
K03686:_molecular_chaperone_DnaJ	3344.52	2547.42	2632.76	1884.27	3330.76	1843.82	1639.54	2595.29
K03586:_cell_division_protein_FtsL	0	0	991.219	0	0	0	0	0
K00981:_phosphatidate_cytidylyltransferase_[EC:2.7.7.41]	1159.75	919.631	2256.37	1491.93	1375.98	704.243	862.2	1894.28
K16937:_thiosulfate_dehydrogenase_[quinone]_large_subunit_[EC:1.8.5.2]	0	0	0	0	0	0	988.733	0
K11535:_nucleoside_transport_protein	18.5362	0	0	0	388.238	219.32	221.272	178.08
K03043:_DNA-directed_RNA_polymerase_subunit_beta_[EC:2.7.7.6]	0	987.934	0	0	0	0	0	0
K01755:_argininosuccinate_lyase_[EC:4.3.2.1]	1073.15	0	1913.58	750.649	1639.59	1235.47	827.274	1022.75
K07071:_NO_NAME	456.22	452.648	1944.72	1594.26	2211.38	1792.18	256.786	1171.78
K00133:_aspartate-semialdehyde_dehydrogenase_[EC:1.2.1.11]	973.128	1059	1098.5	2243.76	777.998	2335.49	488.462	789.386
K00891:_shikimate_kinase_[EC:2.7.1.71]	0	0	0	982.729	0	0	0	0
K02986:_small_subunit_ribosomal_protein_S4	2565.07	4576.83	72.9408	967.308	2785.04	1656.1	2499.17	2222.56
K00657:_diamine_N-acetyltransferase_[EC:2.3.1.57]	0	0	0	0	0	0	979.316	0
K03738:_aldehyde:ferredoxin_oxidoreductase_[EC:1.2.7.5]	0	977.572	0	0	0	0	0	0
K02030:_polar_amino_acid_transport_system_substrate-binding_protein	0	1429.1	0	0	317.935	9.5537	124.438	0
K00962:_polyribonucleotide_nucleotidyltransferase_[EC:2.7.7.8]	0	982.667	0	0	0	5.86348	0	0
K03488:_beta-glucoside_operon_transcriptional_antiterminator	1232.1	568.876	492.283	779.913	795.34	1473.2	1116.45	662.731
K11631:_bacitracin_transport_system_ATP-binding_protein	900.542	0	0	565.612	0	482.837	0	16.1421
K12574:_ribonuclease_J_[EC:3.1.-.-]	0	0	0	142.823	200.223	458.701	424.127	26.2781
K07112:_NO_NAME	0	0	0	0	0	0	0	962.671
K10119:_raffinose/stachyose/melibiose_transport_system_permease_protein	0	0	0	0	0	948.584	13.6796	0
K00156:_pyruvate_dehydrogenase_(quinone)_[EC:1.2.5.1]	0	0	0	0	0	681.817	0	278.864
K02076:_Fur_family_transcriptional_regulator,_zinc_uptake_regulator	0	0	0	954.236	0	0	0	0
K05568:_multicomponent_Na+:H+_antiporter_subunit_D	157.041	0	0	257.101	315.993	264.946	462.73	324.282
K06878:_NO_NAME	0	0	0	0	0	953.513	0	0
K07792:_anaerobic_C4-dicarboxylate_transporter_DcuB	0	1612.59	0	0	0	324.281	0	335.689
K02520:_translation_initiation_factor_IF-3	0	0	0	0	0	634.086	0	313.243
K07042:_NO_NAME	0	484.08	2426.53	50.384	1367.48	1689.23	845.543	0
K03535:_MFS_transporter,_ACS_family,_glucarate_transporter	553.92	0	0	16.219	838.015	269.683	242.237	161.441
K00116:_malate_dehydrogenase_(quinone)_[EC:1.1.5.4]	417.205	0	0	374.027	506.682	278.32	177.872	765.878
K10824:_nickel_transport_system_ATP-binding_protein_[EC:3.6.3.24]	404.022	0	0	530.439	0	0	0	0
K02835:_peptide_chain_release_factor_RF-1	169.335	0	0	0	0	418.357	0	681.017
K03878:_NADH-ubiquinone_oxidoreductase_chain_1_[EC:1.6.5.3]	0	0	928.814	0	0	0	0	0
K01810:_glucose-6-phosphate_isomerase_[EC:5.3.1.9]	1232.01	904.261	786.174	1579.94	383.602	1166.47	903.551	1120.84
K13822:_hemoglobin_subunit_alpha	17.2411	0	962.11	0	0	0	0	52.3676
K00773:_queuine_tRNA-ribosyltransferase	0	949.594	0	0	0	25.3733	0	0
K01625:_2-dehydro-3-deoxyphosphogluconate_aldolase_/_(4S)-4-hydroxy-2-oxoglutarate_aldolase_[EC:4.1.2.14_4.1.3.42]	582.715	2198.05	251.545	3467.54	2151.59	435.118	3127.4	1702.03
K12373:_hexosaminidase_[EC:3.2.1.52]	1303.74	542.021	2362.98	1025.11	1139.82	727.406	738.119	1713.1
K11752:_diaminohydroxyphosphoribosylaminopyrimidine_deaminase_/_5-amino-6-(5-phosphoribosylamino)uracil_reductase_[EC:3.5.4.26_1.1.1.193]	0	0	0	0	421.613	65.0989	314.348	112.171
K02827:_cytochrome_aa3-600_menaquinol_oxidase_subunit_I_[EC:1.10.3.12]	87.6825	0	0	238.366	516.372	317.445	305.89	91.3728
K03928:_carboxylesterase	0	0	0	0	15.8387	656.171	12.0532	216.38
K02032:_peptide/nickel_transport_system_ATP-binding_protein	143.635	639.856	288.623	835.531	619.894	515.504	1194.43	477.94
K01916:_NAD+_synthase_[EC:6.3.1.5]	259.081	0	0	0	0	621.022	535.116	0
K07736:_CarD_family_transcriptional_regulator	0	896.403	0	0	0	0	0	0
K03638:_molybdenum_cofactor_biosynthesis_protein_B	0	0	0	895.559	0	0	0	0
K02837:_peptide_chain_release_factor_RF-3	304.764	0	0	0	0	62.9752	646.884	489.903
K00097:_4-hydroxythreonine-4-phosphate_dehydrogenase_[EC:1.1.1.262]	63.2375	666.193	1925.87	0	52.3662	386.185	723.444	599.443
K03481:_RpiR_family_transcriptional_regulator,_glv_operon_transcriptional	0	0	0	0	0	184.827	434.234	273.969
K09007:_GTP_cyclohydrolase_I_[EC:3.5.4.16]	39.4703	0	0	172.631	316.412	749.319	37.5557	0
K06566:_interferon_induced_transmembrane_protein	111.622	0	778.508	0	0	0	0	0
K10850:_MFS_transporter,_NNP_family,_putative_nitrate_transporter	0	0	0	0	408.995	249.325	31.57	199.305
K01265:_methionyl_aminopeptidase	2023.06	416.468	2082.36	1998.38	288.961	3492.57	2677.61	950.261
K01926:_AT-rich_DNA-binding_protein	144.03	0	0	0	1029.42	0	0	0
K04096:_DNA_processing_protein	0	0	0	0	0	353.809	142.455	389.029
K10773:_endonuclease_III_[EC:4.2.99.18]	0	0	0	883.767	0	0	0	0
K00561:_rRNA_(adenine-N6-)-methyltransferase	0	0	0	0	83.2628	0	0	796.881
K11996:_adenylyltransferase_and_sulfurtransferase_[EC:2.7.7.80]	1311.89	0	0	9.4333	12.4523	342.001	0	90.7672
K03106:_signal_recognition_particle_subunit_SRP54_[EC:3.6.5.4]	1234.64	61.4814	425.657	249.641	902.746	436.189	710.18	796.524
K02111:_F-type_H+-transporting_ATPase_subunit_alpha_[EC:3.6.3.14]	1102.44	684.585	340.053	1723.09	619.192	1642.1	1190.26	1272.32
K06941:_ribosomal_RNA_large_subunit_methyltransferase_N	2245.94	1463.29	326.275	1161.89	326.523	729.084	1548.26	1728.77
K17686:_Cu+-exporting_ATPase_[EC:3.6.3.54]	41.4129	0	0	250.526	724.841	0	0	429.792
K08976:_putative_membrane_protein	0	0	0	0	0	0	861.376	0
K03654:_ATP-dependent_DNA_helicase_RecQ_[EC:3.6.4.12]	0	0	0	645.462	469.93	325.612	597.557	111.794
K08316:_ribosomal_RNA_small_subunit_methyltransferase_D	850.832	186.085	2585.82	2777.96	1969.72	2954.23	2269.16	66.4051
K17828:_dihydroorotate_dehydrogenase_(NAD+)_catalytic_subunit_[EC:1.3.1.14]	1295.96	522.678	677.168	503.2	899.262	998.024	1919.11	40.1568
K16869:_NO_NAME	0	0	0	868.328	14.8042	0	0	0
K00260:_glutamate_dehydrogenase_[EC:1.4.1.2]	195.257	0	0	226.347	69.8346	188.492	543.879	470.415
K18682:_ribonucrease_Y_[EC:3.1.-.-]	2191.11	1087.5	1184.34	1882.5	1424.42	2133.56	515.636	1423.41
K02519:_translation_initiation_factor_IF-2	1353.33	1660.69	1009.99	3958.09	1087.31	3366.77	1286.41	1395.23
K00381:_sulfite_reductase_(NADPH)_hemoprotein_beta-component_[EC:1.8.1.2]	0	0	0	0	473.901	140.903	231.372	0
K05340:_glucose_uptake_protein	444.423	0	0	401.108	0	0	0	0
K00940:_nucleoside-diphosphate_kinase_[EC:2.7.4.6]	666.948	976.363	4018.26	1934.34	3816.59	1531.71	1016.57	2075.75
K15519:_deoxyadenosine/deoxycytidine_kinase_[EC:2.7.1.76_2.7.1.74]	258.93	0	0	1365.54	785.825	0	0	0
K19158:_NO_NAME	0	0	0	0	0	0	836.564	0
K01572:_oxaloacetate_decarboxylase,_beta_subunit_[EC:4.1.1.3]	0	835.785	0	0	0	0	0	0
K02828:_cytochrome_aa3-600_menaquinol_oxidase_subunit_III_[EC:1.10.3.12]	893.186	0	0	585.619	0	31.5093	0	615.863
K00789:_S-adenosylmethionine_synthetase_[EC:2.5.1.6]	1638.09	0	1127.65	1828.97	1380.1	969.06	933.428	482.03
K00943:_dTMP_kinase_[EC:2.7.4.9]	798.32	698.229	1552.86	766.289	0	1667.82	2046.21	929.185
K13915:_lysozyme_C_[EC:3.2.1.17]	0	0	888.257	0	0	0	0	62.0966
K03095:_SprT-like_protein	871.604	0	0	0	0	0	46.4155	0
K02338:_DNA_polymerase_III_subunit_beta_[EC:2.7.7.7]	0	0	0	0	281.817	0	286.744	254.869
K01778:_diaminopimelate_epimerase_[EC:5.1.1.7]	1066.49	0	3994.96	11.9407	1974.75	1224.27	1748.03	949.566
K13288:_oligoribonuclease_[EC:3.1.-.-]	1139	0	2518.08	585.189	0	1838.09	0	1585.35
K03664:_SsrA-binding_protein	1713.25	757.465	2484.35	142.552	0	95.9952	1539.79	2646.63
K02921:_large_subunit_ribosomal_protein_L37Ae	0	396.089	452.301	0	0	0	33.3004	0
K10200:_N-acetylglucosamine_transport_system_substrate-binding_protein	1420.51	210.177	2445.38	1294.56	2084.6	1519.7	504.303	448.594
K01843:_lysine_2,3-aminomutase_[EC:5.4.3.2]	0	812.643	0	0	0	0	0	0
K07002:_NO_NAME	0	0	0	903.133	0	0	90.8408	0
K02261:_cytochrome_c_oxidase_subunit_2	37.2949	0	770.066	0	0	0	0	0
K16854:_NO_NAME	0	0	797.757	0	0	0	0	0
K00394:_adenylylsulfate_reductase,_subunit_A_[EC:1.8.99.2]	0	791.746	0	0	0	0	0	0
K00857:_thymidine_kinase_[EC:2.7.1.21]	1013.09	156.726	2760.24	1104.85	994.802	15.9992	2084.33	1154.04
K09162:_hypothetical_protein	297.59	0	0	0	232.72	796.065	0	50.9083
K05896:_segregation_and_condensation_protein_A	0	0	0	0	478.683	0	302.852	0
K02352:_drp35	0	0	0	0	359.664	306.375	0	115.318
K02867:_large_subunit_ribosomal_protein_L11	1133.24	2486.63	1613.55	673.666	2898.85	1134.14	858.554	1796.64
K02033:_peptide/nickel_transport_system_permease_protein	1027.38	0	1141.66	523.653	933.955	367.845	536.341	73.672
K02443:_glycerol_uptake_operon_antiterminator	498.564	0	0	0	0	1010.29	0	269.035
K01929:_UDP-N-acetylmuramoyl-tripeptide--D-alanyl-D-alanine_ligase_[EC:6.3.2.10]	0	0	0	0	453.905	217.797	0	108.637
K03319:_divalent_anion:Na+_symporter,_DASS_family	0	0	0	0	0	219.97	560.254	0
K02910:_large_subunit_ribosomal_protein_L31e	51.7839	405.415	348.799	0	5.55281	0	0	20.5897
K04069:_pyruvate_formate_lyase_activating_enzyme	0	0	0	432.275	1210.94	0	0	0
K07668:_two-component_system,_OmpR_family,_response_regulator_VicR	0	0	0	777.011	0	0	0	0
K00850:_6-phosphofructokinase_1_[EC:2.7.1.11]	82.745	0	0	23.0134	648.195	135.04	96.4181	0
K00991:_2-C-methyl-D-erythritol_4-phosphate_cytidylyltransferase_[EC:2.7.7.60]	1743	0	0	4238.76	2325.3	842.639	1487.32	559.286
K03469:_ribonuclease_HI_[EC:3.1.26.4]	1839.39	114.241	865.463	1562.75	588.129	1450.04	531.157	1046.53
K12700:_NO_NAME	293.665	0	0	603.854	536.856	523.615	601.62	0
K09822:_hypothetical_protein	91.0721	0	0	0	174.108	185.167	157.791	337.903
K00077:_2-dehydropantoate_2-reductase_[EC:1.1.1.169]	764.161	0	0	0	0	0	0	11.5755
K02501:_glutamine_amidotransferase_[EC:2.4.2.-]	1329.34	0	0	2287.9	0	972.453	2657.17	738.964
K03306:_inorganic_phosphate_transporter,_PiT_family	2082.24	168.297	638.942	2650.91	1698.6	1495.29	1882.45	1213.68
K01749:_hydroxymethylbilane_synthase_[EC:2.5.1.61]	236.387	385.122	2178.94	1032.47	2145.87	1138.92	613.554	680.928
K07334:_proteic_killer_suppression_protein	0	0	0	0	0	746.217	0	0
K00974:_tRNA_nucleotidyltransferase_(CCA-adding_enzyme)_[EC:2.7.7.72_3.1.3.-_3.1.4.-]	0	0	0	0	284.413	334.671	0	125.057
K07733:_prophage_regulatory_protein	0	0	0	0	0	0	0	743.789
K03553:_recombination_protein_RecA	1059.72	280.552	2025.43	1996.27	905.488	2037.25	1957.73	1204.88
K00926:_carbamate_kinase_[EC:2.7.2.2]	1665.29	0	1100.7	999.904	633.557	861.393	2392.7	617.987
K02434:_aspartyl-tRNA(Asn)/glutamyl-tRNA(Gln)_amidotransferase_subunit_B_[EC:6.3.5.6_6.3.5.7]	952.022	500.227	1667.07	388.265	1000.78	1875.35	741.579	614.255
K00627:_pyruvate_dehydrogenase_E2_component_(dihydrolipoamide_acetyltransferase)_[EC:2.3.1.12]	33.1465	0	0	705.621	0	0	6.94377	8.9149
K02237:_competence_protein_ComEA	26.8026	243.94	1122.65	1629.75	1690.14	1000.39	308.749	745.228
K05571:_multicomponent_Na+:H+_antiporter_subunit_G	0	0	0	0	0	55.7805	0	664.607
K03366:_meso-butanediol_dehydrogenase_/_(S,S)-butanediol_dehydrogenase_/_diacetyl_reductase_[EC:1.1.1.-_1.1.1.76_1.1.1.304]	500.74	0	0	443.523	0	36.1035	26.52	161.421
K01575:_acetolactate_decarboxylase_[EC:4.1.1.5]	0	0	0	0	720.216	0	0	0
K03536:_ribonuclease_P_protein_component	2121.51	0	0	6902.01	0	3419.99	838.473	5481.87
K01839:_phosphopentomutase_[EC:5.4.2.7]	0	0	0	0	0	327.08	227.34	160.121
K03700:_recombination_protein_U	0	0	0	0	0	212.287	501.793	0
K03218:_RNA_methyltransferase,_TrmH_family	146.691	0	0	566.384	0	0	0	0
K01271:_X-Pro_dipeptidase	234.525	0	0	495.143	0	0	17.5339	0
K02007:_cobalt/nickel_transport_system_permease_protein	2279.45	2602.68	0	484.412	1766.06	1599.98	885.965	402.471
K07496:_putative_transposase	0	0	0	0	584.362	0	0	127.042
K02250:_competence_protein_ComK	0	0	0	0	0	0	706.393	0
K01623:_fructose-bisphosphate_aldolase,_class_I_[EC:4.1.2.13]	381.813	0	0	324.239	0	0	0	0
K02017:_molybdate_transport_system_ATP-binding_protein_[EC:3.6.3.29]	0	0	0	0	0	0	703.868	0
K03684:_ribonuclease_D	812.262	1310.19	783.236	928.689	509.98	1131.52	2212.63	683.062
K01262:_X-Pro_aminopeptidase	986.373	243.94	2087.22	1338.16	522.208	1095.8	1249.32	1087.8
K01496:_phosphoribosyl-AMP_cyclohydrolase_[EC:3.5.4.19]	0	983.703	1362.88	1976.6	0	53.9106	2774.64	794.201
K14652:_3,4-dihydroxy_2-butanone_4-phosphate_synthase_/_GTP_cyclohydrolase_II_[EC:4.1.99.12_3.5.4.25]	2031.4	703.41	1307.26	1369.09	1871.98	552.034	977.86	1308.87
K09015:_Fe-S_cluster_assembly_protein_SufD	0	0	0	0	0	103.023	438.274	158.493
K03657:_DNA_helicase_II_/_ATP-dependent_DNA_helicase_PcrA_[EC:3.6.4.12]	1505.67	474.15	818.052	1071.84	511.278	694.033	1168.92	796.454
K00931:_glutamate_5-kinase_[EC:2.7.2.11]	1562.16	81.2557	1813.53	879.638	1414.67	1104.77	1015.12	1500.1
K06216:_putative_ribose_uptake_protein	0	0	0	0	551.426	7.85719	137.167	0
K04758:_ferrous_iron_transport_protein_A	0	817.133	1680.31	176.042	196.163	1075.66	96.4478	2001.24
K00917:_tagatose_6-phosphate_kinase_[EC:2.7.1.144]	26.9442	0	0	0	0	8.04294	709.898	0
K07727:_putative_transcriptional_regulator	0	0	0	0	0	0	22.8067	665.53
K01151:_deoxyribonuclease_IV_[EC:3.1.21.2]	187.638	0	0	0	875.48	0	0	0
K00208:_enoyl-[acyl-carrier_protein]_reductase_I_[EC:1.3.1.9_1.3.1.10]	469.92	0	0	15.9998	0	381.739	379.545	410.354
K02778:_PTS_system,_glucose-specific_IIB_component_[EC:2.7.1.199]	890.626	442.373	943.402	1263.82	1706.39	964.435	735.564	818.265
K02779:_PTS_system,_glucose-specific_IIC_component	890.626	442.373	943.402	1263.82	1706.39	964.435	735.564	818.265
K01190:_beta-galactosidase_[EC:3.2.1.23]	1124.19	525.614	1427.21	671.781	1554.53	607.462	1138.96	1131.69
K01443:_N-acetylglucosamine-6-phosphate_deacetylase_[EC:3.5.1.25]	1959.63	256.029	959.746	1746.43	2429.3	1384.35	971.006	820.022
K02005:_HlyD_family_secretion_protein	539.319	0	0	0	810.886	0	186.383	222.336
K19078:_two-component_system,_OmpR_family,_response_regulator_protein_GraR	0	0	0	0	502.173	0	0	177.276
K01933:_phosphoribosylformylglycinamidine_cyclo-ligase_[EC:6.3.3.1]	831.031	0	2280.28	1195.84	914.535	1231.13	461.942	1022.93
K01752:_L-serine_dehydratase_[EC:4.3.1.17]	232.431	0	0	0	0	908.382	0	0
K04172:_formyl_peptide_receptor_1	0	0	675.547	0	0	0	0	0
K15585:_nickel_transport_system_permease_protein	0	0	0	0	0	68.7024	603.855	0
K00549:_5-methyltetrahydropteroyltriglutamate--homocysteine_methyltransferase_[EC:2.1.1.14]	4.89711	0	0	97.6031	427	139.962	46.4155	161.282
K03882:_NADH-ubiquinone_oxidoreductase_chain_4L_[EC:1.6.5.3]	100.259	0	398.541	173.525	5.85533	0	0	0
K04487:_cysteine_desulfurase_[EC:2.8.1.7]	75.9355	0	0	0	372.038	0	0	369.591
K03587:_cell_division_protein_FtsI_(penicillin-binding_protein_3)	823.574	771.367	795.596	1773.79	447.23	780.933	1645.91	628.163
K09699:_2-oxoisovalerate_dehydrogenase_E2_component_(dihydrolipoyl_transacylase)_[EC:2.3.1.168]	197.908	0	0	0	392.063	192.288	0	274.307
K06849:_proteoglycan_peptide_core_protein	0	0	776.347	0	0	0	0	116.807
K03236:_translation_initiation_factor_1A	0	659.112	0	0	0	0	0	0
K03497:_chromosome_partitioning_protein,_ParB_family	328.147	0	0	519.34	541.013	182.672	519.178	263.724
K00567:_methylated-DNA-[protein]-cysteine_S-methyltransferase	0	0	0	0	0	659.013	0	0
K10563:_formamidopyrimidine-DNA_glycosylase_[EC:3.2.2.23_4.2.99.18]	0	0	0	0	376.361	0	280.951	0
K01844:_beta-lysine_5,6-aminomutase_alpha_subunit_[EC:5.4.3.3]	0	656.521	0	0	0	0	0	0
K19411:_NO_NAME	0	0	0	1158.74	502.602	0	0	0
K01738:_cysteine_synthase_A_[EC:2.5.1.47]	0	0	0	0	642.515	0	0	12.2406
K00938:_phosphomevalonate_kinase_[EC:2.7.4.2]	0	0	0	0	413.338	0	0	240.097
K02657:_twitching_motility_two-component_system_response_regulator_PilG	0	0	0	0	0	0	529.672	122.446
K15633:_2,3-bisphosphoglycerate-independent_phosphoglycerate_mutase_[EC:5.4.2.12]	266.346	0	0	804.285	238.468	0	180.36	0
K01737:_6-pyruvoyltetrahydropterin/6-carboxytetrahydropterin_synthase_[EC:4.2.3.12_4.1.2.50]	0	0	0	0	0	0	650.13	0
K11928:_sodium/proline_symporter	248.508	0	0	532.333	0	140.513	0	0
K03190:_urease_accessory_protein	0	0	0	0	639.685	0	0	0
K03711:_Fur_family_transcriptional_regulator,_ferric_uptake_regulator	637.757	0	0	0	0	0	0	0
K01934:_5-formyltetrahydrofolate_cyclo-ligase_[EC:6.3.3.2]	637.353	0	0	0	0	0	0	0
K00949:_thiamine_pyrophosphokinase_[EC:2.7.6.2]	790.691	0	0	0	0	34.8527	118.824	0
K07058:_NO_NAME	0	0	0	0	0	65.7428	569.56	0
K18672:_NO_NAME	0	0	0	0	352.335	0	0	282.031
K03685:_ribonuclease_III_[EC:3.1.26.3]	2285.45	0	0	3178.18	292.571	1460.78	2072.21	1003.83
K00610:_aspartate_carbamoyltransferase_regulatory_subunit	0	630.962	0	0	0	0	0	0
K04518:_prephenate_dehydratase_[EC:4.2.1.51]	0	0	0	324.222	492.287	0	462.039	0
K01848:_methylmalonyl-CoA_mutase,_N-terminal_domain_[EC:5.4.99.2]	0	629.321	0	0	0	0	0	0
K07681:_two-component_system,_NarL_family,_vancomycin_resistance_sensor_histidine_kinase_VraS_[EC:2.7.13.3]	0	0	0	410.305	0	166.611	691.889	181.078
K02874:_large_subunit_ribosomal_protein_L14	2047.19	4729.84	0	264.045	3456.2	1202.15	878.011	876.986
K00865:_glycerate_2-kinase_[EC:2.7.1.165]	554.456	770.331	215.074	2061.75	436.798	706.268	711.457	1119.53
K07444:_putative_N6-adenine-specific_DNA_methylase	11.2816	0	0	0	9.74913	216.491	50.2253	362.146
K02243:_competence_protein_ComGA	0	0	0	0	0	0	228.899	397.1
K03311:_branched-chain_amino_acid:cation_transporter,_LIVCS_family	0	0	0	261.485	455.389	10.371	303.038	116.976
K07089:_NO_NAME	0	0	0	0	190.357	0	418.252	12.9058
K02108:_F-type_H+-transporting_ATPase_subunit_a	32.1246	0	0	0	0	0	484.081	168.003
K07114:_NO_NAME	1925.45	194.72	801.708	2660.94	11.1154	3443.58	1523.59	1224.35
K03625:_N_utilization_substance_protein_B	2322.66	253.956	1379.32	0	1952.07	531.144	1487.83	603.543
K01889:_phenylalanyl-tRNA_synthetase_alpha_chain_[EC:6.1.1.20]	1222.52	641.928	1906.76	538.496	116.023	2656.82	1448.56	706.114
K00324:_NAD(P)_transhydrogenase_subunit_alpha_[EC:1.6.1.2]	994.204	247.048	713.436	3055.05	1520.93	1683.71	383.348	806.6
K01438:_acetylornithine_deacetylase_[EC:3.5.1.16]	0	0	0	0	373.648	0	0	239.183
K02823:_dihydroorotate_dehydrogenase_electron_transfer_subunit	1190.22	738.9	1730.39	0	1789.91	1597.93	326.676	557.162
K00382:_dihydrolipoamide_dehydrogenase_[EC:1.8.1.4]	0	0	0	7.20648	313.573	19.3365	0	284.9
K02240:_competence_protein_ComFA	67.0823	0	0	0	262.387	259.108	0	153.837
K12954:_NO_NAME	0	96.626	378.921	4.88322	581.337	308.313	0	197.855
K00872:_homoserine_kinase_[EC:2.7.1.39]	1243.65	440.3	2087.7	2065.1	1973.66	1113.13	1449.67	698.907
K00128:_aldehyde_dehydrogenase_(NAD+)_[EC:1.2.1.3]	271.921	0	0	140.544	511.961	284.258	101.579	113.739
K10029:_platelet_basic_protein	0	0	597.879	0	0	0	0	0
K18935:_NO_NAME	0	0	0	0	0	283.936	308.429	0
K01090:_protein_phosphatase	1155.96	247.566	1815.35	472.787	692.608	736.18	585.504	1085.08
K01687:_dihydroxy-acid_dehydratase_[EC:4.2.1.9]	76.2694	0	0	0	75.3093	0	122.79	470.445
K00806:_undecaprenyl_diphosphate_synthase_[EC:2.5.1.31]	0	0	0	0	0	0	0	590.458
K06942:_NO_NAME	31.8818	0	0	108.237	684.488	0	0	41.7551
K09809:_CDP-glycerol_glycerophosphotransferase	39.5209	0	0	57.4765	565.879	0	116.782	0
K02804:_PTS_system,_N-acetylglucosamine-specific_IIC_component	932.323	421.735	1733.9	1461.3	1048.54	538.667	1729.47	648.485
K05822:_tetrahydrodipicolinate_N-acetyltransferase_[EC:2.3.1.89]	0	0	0	619.74	1203.62	0	0	0
K00972:_UDP-N-acetylglucosamine/UDP-N-acetylgalactosamine_diphosphorylase_[EC:2.7.7.23_2.7.7.83]	1311.43	608.683	0	1853.92	493.4	1421.53	315.314	960.774
K01807:_ribose_5-phosphate_isomerase_A_[EC:5.3.1.6]	0	0	0	0	0	0	0	581.722
K00783:_hypothetical_protein	0	0	0	0	0	581.637	0	0
K10030:_interleukin_8	0	0	722.756	0	0	25.7696	0	115.894
K02945:_small_subunit_ribosomal_protein_S1	2430.06	2173.87	2840.47	1986.21	2869.69	1514.72	2792.05	1679.6
K00927:_phosphoglycerate_kinase_[EC:2.7.2.3]	1449.23	701.337	367.068	3504.86	2443.21	1077.36	598.293	1330.06
K08974:_putative_membrane_protein	0	0	0	261.143	0	332.318	501.927	0
K03702:_excinuclease_ABC_subunit_B	776.485	566.199	999.155	1327.87	1005.43	901.707	1120.34	1214.7
K03183:_demethylmenaquinone_methyltransferase_/_2-methoxy-6-polyprenyl-1,4-benzoquinol_methylase_[EC:2.1.1.163_2.1.1.201]	0	0	0	0	0	0	572.226	0
K01193:_beta-fructofuranosidase_[EC:3.2.1.26]	125.595	0	0	0	22.5528	0	506.308	166.464
K03495:_glucose_inhibited_division_protein_A	142.036	0	0	0	304.429	100.441	257.565	46.2423
K02301:_protoheme_IX_farnesyltransferase_[EC:2.5.1.-]	1727.51	287.547	1811.57	1068.51	1764.49	1776.64	0	789.316
K03177:_tRNA_pseudouridine_synthase_B	1144.63	1329.45	0	3007.04	169.639	2092.46	3308.27	475.141
K01693:_imidazoleglycerol-phosphate_dehydratase_[EC:4.2.1.19]	3353.81	674.655	0	135.398	811.666	1594.28	592.092	601.438
K07315:_sigma-B_regulation_protein_RsbU_(phosphoserine_phosphatase)	0	0	0	71.4424	0	285.874	193.104	154.254
K05995:_dipeptidase_E	0	0	0	0	0	24.2836	0	537.257
K02233:_adenosylcobinamide-GDP_ribazoletransferase_[EC:2.7.8.26]	69.8749	816.788	1095.46	1114.16	567.977	757.101	1233.53	1098.99
K06949:_ribosome_biogenesis_GTPase	314.659	0	0	0	0	780.202	0	95.453
K06888:_NO_NAME	1175.07	186.948	1125.92	1820.17	1554.54	987.938	1303.55	1019.08
K06463:_low_affinity_immunoglobulin_gamma_Fc_receptor_III	0	0	556.208	0	0	0	0	0
K00540:_NO_NAME	0	0	541.923	0	0	460.033	77.5919	558.045
K02931:_large_subunit_ribosomal_protein_L5	2308.37	934.915	64.5662	1296.53	0	2325.01	2125.59	706.968
K03881:_NADH-ubiquinone_oxidoreductase_chain_4_[EC:1.6.5.3]	0	0	551.885	0	0	0	0	0
K00818:_acetylornithine_aminotransferase_[EC:2.6.1.11]	0	0	0	0	0	0	550.132	0
K00790:_UDP-N-acetylglucosamine_1-carboxyvinyltransferase_[EC:2.5.1.7]	437.795	0	0	501.429	0	0	93.9154	295.8
K14161:_NO_NAME	479.876	525.183	1194.03	1570.91	1166.07	779.565	1313.24	1060.37
K01142:_exodeoxyribonuclease_III_[EC:3.1.11.2]	1064.13	560.5	2915.3	500.228	1033.65	1717.88	914.475	825.234
K02838:_ribosome_recycling_factor	1549.51	194.893	0	4187.45	0	1614.92	2069.02	1700.17
K07030:_NO_NAME	64.7855	0	0	0	248.471	253.69	0	110.046
K03798:_cell_division_protease_FtsH	938.646	470.35	2217.3	1108.35	1603.15	1237.31	847.511	1592.44
K02499:_tetrapyrrole_methylase_family_protein_/_MazG_family_protein	279.671	0	0	16.6661	801.234	0	39.7169	0
K03635:_molybdopterin_synthase_catalytic_subunit_[EC:2.8.1.12]	1491.72	1410.96	0	1870.29	1289.46	1862.85	0	1079.08
K00640:_serine_O-acetyltransferase_[EC:2.3.1.30]	0	0	0	0	0	343.983	0	195.701
K02424:_cystine_transport_system_substrate-binding_protein	0	0	0	0	0	0	537.284	0
K03110:_fused_signal_recognition_particle_receptor	539.441	256.46	345.557	1991.4	0	885.491	848.083	862.194
K01923:_phosphoribosylaminoimidazole-succinocarboxamide_synthase_[EC:6.3.2.6]	0	0	0	0	536.895	0	0	0
K05362:_UDP-N-acetylmuramoyl-L-alanyl-D-glutamate-L-lysine_ligase_[EC:6.3.2.7]	0	0	0	39.5304	238.546	0	202.788	134.756
K02343:_DNA_polymerase_III_subunit_gamma/tau_[EC:2.7.7.7]	0	0	0	0	0	161.924	288.868	84.9696
K02038:_phosphate_transport_system_permease_protein	0	0	0	0	0	534.029	0	0
K00036:_glucose-6-phosphate_1-dehydrogenase_[EC:1.1.1.49_1.1.1.363]	0	0	0	0	390.961	0	142.269	0
K02355:_elongation_factor_EF-G	0	529.932	0	0	0	0	0	0
K02538:_activator_of_the_mannose_operon,_transcriptional_antiterminator	0	0	0	0	113.789	346.732	0	69.3039
K00652:_8-amino-7-oxononanoate_synthase_[EC:2.3.1.47]	0	0	0	9.85412	471.901	0	31.8745	31.093
K15987:_K(+)-stimulated_pyrophosphate-energized_sodium_pump_[EC:3.6.1.1]	1001.54	473.891	859.79	749.246	488.335	965.914	1310.9	843.55
K07707:_two-component_system,_AgrA_family,_response_regulator_AgrA	0	0	0	586.329	0	605.939	0	503.086
K02706:_photosystem_II_P680_reaction_center_D2_protein_[EC:1.10.3.9]	0	0	0	520.418	0	0	0	0
K06902:_MFS_transporter,_UMF1_family	1065.4	502.041	2097.25	1345.67	603.529	2020.38	1361.65	506.819
K01046:_triacylglycerol_lipase_[EC:3.1.1.3]	108.08	0	0	0	27.764	58.5482	304.412	235.193
K02445:_MFS_transporter,_OPA_family,_glycerol-3-phosphate_transporter	41.676	0	0	0	322.678	0	234.647	0
K01220:_6-phospho-beta-galactosidase_[EC:3.2.1.85]	316.977	0	0	206.446	0	0	0	8.06114
K00426:_cytochrome_d_ubiquinol_oxidase_subunit_II_[EC:1.10.3.14]	324.464	0	0	0	724.022	0	0	115.298
K02044:_phosphonate_transport_system_substrate-binding_protein	0	0	0	527.265	0	0	0	12.8561
K09698:_nondiscriminating_glutamyl-tRNA_synthetase_[EC:6.1.1.24]	223.628	0	0	763.764	7.63145	0	112.615	353.687
K09009:_hypothetical_protein	93.1058	424.066	3972.34	532.035	2591.41	49.756	985.814	881.722
K04564:_superoxide_dismutase,_Fe-Mn_family_[EC:1.15.1.1]	0	0	0	0	0	451.476	0	58.9793
K02961:_small_subunit_ribosomal_protein_S17	0	3356.61	3683.88	1282.97	0	1424.62	4017.61	2370.98
K03600:_stringent_starvation_protein_B	0	0	587.376	7.25908	0	0	84.8253	0
K18941:_two-component_system,_OmpR_family,_response_regulator_ArlR	0	0	0	682.766	0	0	12.6547	161.421
K00833:_adenosylmethionine---8-amino-7-oxononanoate_aminotransferase_[EC:2.6.1.62]	1404.08	76.8518	3131.02	1887.8	1743.45	1501.71	1428.48	1318.11
K10440:_ribose_transport_system_permease_protein	1254.45	101.548	1632.49	1373.8	1025.16	430.548	936.473	1463.28
K16323:_NO_NAME	0	0	0	0	167.619	0	337.177	0
K00167:_2-oxoisovalerate_dehydrogenase_E1_component_beta_subunit_[EC:1.2.4.4]	274.754	0	0	539.04	0	309.198	0	0
K09793:_hypothetical_protein	504.493	0	0	0	0	0	0	0
K07771:_two-component_system,_OmpR_family,_response_regulator_BasR	0	0	0	0	0	0	0	500.217
K07391:_magnesium_chelatase_family_protein	904.356	437.105	79.1881	1007.6	1051.9	1455.76	52.1636	362.97
K03778:_D-lactate_dehydrogenase_[EC:1.1.1.28]	13.6391	0	0	491.443	0	0	0	11.1883
K07775:_two-component_system,_OmpR_family,_response_regulator_ResD	0	0	0	0	0	0	290.717	201.34
K00336:_NADH-quinone_oxidoreductase_subunit_G_[EC:1.6.5.3]	1335.7	0	2332.59	1623.11	1116.99	1183.36	980.772	1520.01
K00031:_isocitrate_dehydrogenase_[EC:1.1.1.42]	0	0	0	724.111	0	234.533	0	0
K01876:_aspartyl-tRNA_synthetase_[EC:6.1.1.12]	103.679	0	0	10.5467	6.13834	0	34.5852	561.887
K03308:_neurotransmitter:Na+_symporter,_NSS_family	1361.73	284.956	210.482	1230.1	429.03	1178.75	1254.53	712.825
K09816:_zinc_transport_system_permease_protein	0	0	0	0	487.291	0	0	0
K03979:_GTP-binding_protein	2798.74	1116.6	2446.83	932.547	3035.72	1864.71	880.469	1031.65
K01881:_prolyl-tRNA_synthetase_[EC:6.1.1.15]	1218.83	534.768	2978.18	1949.79	1504.75	1785.9	1268.02	1640.82
K11749:_regulator_of_sigma_E_protease_[EC:3.4.24.-]	183.662	0	0	0	0	224.317	230.31	208.815
K00333:_NADH-quinone_oxidoreductase_subunit_D_[EC:1.6.5.3]	1308.43	532.091	1664.1	830.174	1993.94	694.411	533.593	1592.4
K00625:_phosphate_acetyltransferase_[EC:2.3.1.8]	0	0	0	122.694	0	309.582	76.4631	212.111
K07720:_two-component_system,_response_regulator_YesN	302.265	0	0	0	776.085	0	0	0
K02357:_elongation_factor_EF-Ts	1729.06	0	1247.15	727.434	2035.2	143.77	540.433	510.979
K19081:_two-component_system,_OmpR_family,_sensor_histidine_kinase_BraS/BceS_[EC:2.7.13.3]	0	0	0	0	0	198.894	273.599	0
K02069:_putative_ABC_transport_system_permease_protein	485.31	0	0	0	0	0	13.8058	0
K01951:_GMP_synthase_(glutamine-hydrolysing)_[EC:6.3.5.2]	1356.27	127.626	875.493	1872.25	2055.77	577.061	815.666	1253.67
K03524:_BirA_family_transcriptional_regulator,_biotin_operon_repressor_/_biotin-[acetyl-CoA-carboxylase]_ligase_[EC:6.3.4.15]	0	0	0	493.013	23.597	0	0	0
K00074:_3-hydroxybutyryl-CoA_dehydrogenase_[EC:1.1.1.157]	0	468.969	0	0	0	0	0	0
K05764:_thymosin,_beta_4	0	0	468.848	0	0	0	0	0
K03046:_DNA-directed_RNA_polymerase_subunit_beta'_[EC:2.7.7.6]	455.532	1812.32	69.0574	316.445	806.348	676.078	14.9644	688.175
K01770:_2-C-methyl-D-erythritol_2,4-cyclodiphosphate_synthase_[EC:4.6.1.12]	4341.74	0	134.907	0	0	3408.83	202.067	398.391
K12462:_Rho_GDP-dissociation_inhibitor	0	0	466.349	0	0	0	0	0
K01620:_threonine_aldolase_[EC:4.1.2.48]	0	0	0	961.232	0	267.367	0	227.697
K04094:_glucose_inhibited_division_protein_Gid	0	0	0	226.697	538.564	44.9327	0	106.353
K01607:_4-carboxymuconolactone_decarboxylase_[EC:4.1.1.44]	0	0	0	462.661	0	0	0	0
K04043:_molecular_chaperone_DnaK	966.107	3278.03	0	472.612	471.92	1171.14	1190.85	1420.66
K03588:_cell_division_protein_FtsW	239.371	0	0	0	8.50975	323.451	0	366.931
K08255:_CoA-disulfide_reductase	0	0	0	0	334.496	0	113.432	9.21273
K02029:_polar_amino_acid_transport_system_permease_protein	0	0	0	0	317.935	9.5537	124.438	0
K04478:_monofunctional_glycosyltransferase_[EC:2.4.1.-]	483.205	0	0	0	0	0	38.744	0
K01448:_N-acetylmuramoyl-L-alanine_amidase_[EC:3.5.1.28]	207.55	0	0	0	0	0	327.486	324.004
K03328:_polysaccharide_transporter,_PST_family	232.097	0	0	363.734	0	153.15	0	0
K09458:_3-oxoacyl-[acyl-carrier-protein]_synthase_II_[EC:2.3.1.179]	0	0	0	0	0	434.399	7.54531	0
K03572:_DNA_mismatch_repair_protein_MutL	0	0	0	0	0	0	205.736	235.302
K00948:_ribose-phosphate_pyrophosphokinase_[EC:2.7.6.1]	1353.52	319.496	4331.4	1645.75	881.306	1122.97	3815.77	1389.2
K02262:_cytochrome_c_oxidase_subunit_3	0	0	817.208	0	0	0	0	377.454
K02238:_competence_protein_ComEC	0	0	0	13.2294	117.468	224.608	0	107.803
K01664:_para-aminobenzoate_synthetase_component_II_[EC:2.6.1.85]	0	0	0	0	0	0	0	432.939
K18906:_NO_NAME	38.9138	0	0	876.701	0	0	0	483.579
K03087:_RNA_polymerase_nonessential_primary-like_sigma_factor	0	0	0	0	430.777	0	0	0
K03215:_RNA_methyltransferase,_TrmA_family	0	0	0	0	382.392	0	47.7969	0
K03076:_preprotein_translocase_subunit_SecY	461.654	0	0	175.735	290.59	257.368	100.443	414.354
K13922:_propionaldehyde_dehydrogenase_[EC:1.2.1.87]	703.686	351.964	2258.57	514.054	1309.71	1258.25	870.265	811.127
K07481:_transposase,_IS5_family	0	0	0	0	0	419.199	0	0
K03526:_(E)-4-hydroxy-3-methylbut-2-enyl-diphosphate_synthase_[EC:1.17.7.1_1.17.7.3]	0	0	0	0	0	0	0	417.124
K02124:_V/A-type_H+/Na+-transporting_ATPase_subunit_K	0	0	0	416.205	0	0	0	0
K00658:_2-oxoglutarate_dehydrogenase_E2_component_(dihydrolipoamide_succinyltransferase)_[EC:2.3.1.61]	447.478	0	0	0	337.296	271.856	0	252.834
K00111:_glycerol-3-phosphate_dehydrogenase_[EC:1.1.5.3]	1709.16	625.694	156.958	3275.24	1522.78	934.814	1016.43	1880.64
K01924:_UDP-N-acetylmuramate--alanine_ligase_[EC:6.3.2.8]	1990.84	737.604	3933.64	1544.25	2121.17	1360.41	3783.05	1353.99
K01727:_hyaluronate_lyase	1103.9	183.063	2053.42	887.09	1266.48	1134.59	1635.1	602.769
K03647:_protein_involved_in_ribonucleotide_reduction	0	0	0	0	0	0	0	409.708
K01000:_phospho-N-acetylmuramoyl-pentapeptide-transferase_[EC:2.7.8.13]	1128.45	96.4533	800.56	850.347	753.445	1086.09	265.601	1179.76
K00766:_anthranilate_phosphoribosyltransferase_[EC:2.4.2.18]	407.118	0	0	0	0	0	0	0
K07322:_regulator_of_cell_morphogenesis_and_NO_signaling	0	0	0	0	0	394.538	12.5062	0
K07726:_putative_transcriptional_regulator	0	0	0	404.974	0	0	0	0
K06966:_NO_NAME	0	0	0	0	26.027	377.764	0	0
K11632:_bacitracin_transport_system_permease_protein	179.868	0	0	0	302.213	120.601	154.092	0
K09013:_Fe-S_cluster_assembly_ATP-binding_protein	0	0	0	0	0	0	0	395.849
K06209:_chorismate_mutase_[EC:5.4.99.5]	697.798	0	0	0	0	302.028	0	0
K19349:_pleuromutilin/lincosamide/streptogramin_A_transport_system_ATP-binding/permease_protein	635.875	0	0	5.99663	0	174.301	75.2749	0
K17489:_methylmalonyl-CoA_carboxyltransferase_12S_subunit_[EC:2.1.3.1]	1210.27	474.322	2161.62	1131.52	738.553	1407.74	2112.43	1111
K05786:_chloramphenicol-sensitive_protein_RarD	322.369	0	0	338.538	0	261.145	10.2708	0
K05916:_nitric_oxide_dioxygenase_[EC:1.14.12.17]	0	0	0	523.408	0	0	0	134.577
K01669:_deoxyribodipyrimidine_photo-lyase	0	0	0	0	0	0	0	387.56
K11695:_peptidoglycan_pentaglycine_glycine_transferase_(the_fourth_and_fifth_glycine)_[EC:2.3.2.18]	0	0	0	0	0	0	0	387.312
K09814:_hemin_transport_system_ATP-binding_protein_[EC:3.6.3.-]	0	0	0	0	0	0	0	385.813
K03722:_ATP-dependent_DNA_helicase_DinG	1255.41	274.853	740.383	1381.08	636.904	805.446	591.839	1232.96
K00158:_pyruvate_oxidase_[EC:1.2.3.3]	0	0	0	362.858	404.877	4.24747	141.274	196.515
K00989:_ribonuclease_PH	2389.14	0	1972.78	800.954	812.115	2419.69	306.573	1240.99
K03984:_alpha-1-antitrypsin	0	0	382.737	0	0	0	0	0
K01653:_acetolactate_synthase_I/III_small_subunit_[EC:2.2.1.6]	854.121	0	0	75.0894	0	0	1307.48	0
K00374:_nitrate_reductase_gamma_subunit_[EC:1.7.5.1_1.7.99.4]	377.351	0	0	0	0	0	0	0
K06980:_NO_NAME	1583.58	0	2515.72	1314.35	1470.74	1092.05	929.321	1544.69
K19405:_NO_NAME	321.368	0	0	465.59	0	141.386	0	269.859
K06178:_ribosomal_large_subunit_pseudouridine_synthase_B	0	0	0	772.628	0	0	0	398.49
K05020:_glycine_betaine_transporter	61.2341	0	0	0	0	150.389	283.202	0
K00941:_hydroxymethylpyrimidine/phosphomethylpyrimidine_kinase_[EC:2.7.1.49_2.7.4.7]	1327.13	1155.45	713.976	1223.87	444.937	1185.95	2195.25	964.606
K03521:_electron_transfer_flavoprotein_beta_subunit	0	369.234	0	0	0	0	0	0
K09940:_hypothetical_protein	870.016	0	0	0	0	0	0	501.955
K01579:_aspartate_1-decarboxylase_[EC:4.1.1.11]	0	0	0	0	0	0	367.247	0
K01918:_pantoate--beta-alanine_ligase_[EC:6.3.2.1]	0	0	0	536.278	0	0	645.265	257.291
K06168:_bifunctional_enzyme_involved_in_thiolation_and_methylation_of_tRNA	775.413	386.936	2145.78	917.169	823.923	1363.21	912.908	759.544
K01662:_1-deoxy-D-xylulose-5-phosphate_synthase_[EC:2.2.1.7]	1393	97.8349	1893.9	456.147	362.387	1166.94	925.118	1021.68
K02824:_uracil_permease	132.809	0	0	577.904	0	0	0	346.649
K01956:_carbamoyl-phosphate_synthase_small_subunit_[EC:6.3.5.5]	1461.48	533.818	38.1926	1559.57	806.192	874.99	476.78	1071.95
K07566:_putative_translation_factor	0	0	0	0	0	0	0	362.791
K11706:_iron/zinc/manganese/copper_transport_system_ATP-binding_protein	63.0452	0	0	0	424.297	0	0	0
K01696:_tryptophan_synthase_beta_chain_[EC:4.2.1.20]	1706.94	540.294	1402.39	1022.99	1612.68	633.262	541.614	1525.07
K01077:_alkaline_phosphatase_[EC:3.1.3.1]	0	0	0	159.402	15.7899	328.002	166.205	8.13063
K01686:_mannonate_dehydratase_[EC:4.2.1.8]	1380.03	0	831.593	2027.2	1806.11	762.37	312.625	1716.4
K00259:_alanine_dehydrogenase_[EC:1.4.1.1]	300.595	0	0	161.12	0	103.085	0	0
K09761:_ribosomal_RNA_small_subunit_methyltransferase_E	802.772	281.243	2216.08	1306.7	1928.99	1908.45	122.344	1004.87
K02126:_F-type_H+-transporting_ATPase_subunit_a	0	0	357.579	0	0	0	0	0
K01657:_anthranilate_synthase_component_I_[EC:4.1.3.27]	0	0	0	0	176.363	180.988	0	0
K13789:_geranylgeranyl_diphosphate_synthase,_type_II_[EC:2.5.1.1_2.5.1.10_2.5.1.29]	0	0	0	0	0	356.911	0	0
K03439:_tRNA_(guanine-N7-)-methyltransferase	827.328	445.913	3189.3	2463.58	2563.03	3050.67	1361.27	307.773
K01679:_fumarate_hydratase,_class_II_[EC:4.2.1.2]	318.039	0	0	0	396.143	0	58.4242	219.874
K01258:_tripeptide_aminopeptidase	150.171	0	0	0	9.06601	297.155	6.77296	189.874
K02860:_16S_rRNA_processing_protein_RimM	1934.65	0	2866.44	2161.59	2606.13	2281.57	1329.98	393.169
K19363:_lipopolysaccharide-induced_tumor_necrosis_factor-alpha_factor	0	0	350.589	0	0	0	0	0
K03500:_ribosomal_RNA_small_subunit_methyltransferase_B	478.794	0	0	0	18.9908	110.731	0	0
K01695:_tryptophan_synthase_alpha_chain_[EC:4.2.1.20]	0	0	0	568.505	0	0	0	221.364
K01599:_uroporphyrinogen_decarboxylase_[EC:4.1.1.37]	1309.05	89.8043	0	1625.53	1418.54	456.807	426.236	1069.63
K03593:_ATP-binding_protein_involved_in_chromosome_partitioning	1131.07	83.1554	2385.4	1526.21	2326.29	990.093	720.384	742.3
K00681:_gamma-glutamyltranspeptidase_/_glutathione_hydrolase_[EC:2.3.2.2_3.4.19.13]	0	0	0	230.073	327.538	0	248.245	0
K08717:_urea_transporter	344.649	0	0	0	0	0	0	0
K01524:_exopolyphosphatase_/_guanosine-5'-triphosphate,3'-diphosphate_pyrophosphatase_[EC:3.6.1.11_3.6.1.40]	2108.44	442.286	2388.61	1222.13	1742.97	222.323	2457.78	1395.33
K06472:_low_affinity_immunoglobulin_gamma_Fc_receptor_II-a	0	0	342.754	0	0	0	0	0
K03601:_exodeoxyribonuclease_VII_large_subunit_[EC:3.1.11.6]	0	0	0	8.33743	0	0	174.738	176.104
K09765:_hypothetical_protein	220.329	0	0	0	0	404.537	0	155.604
K03707:_thiaminase_(transcriptional_activator_TenA)_[EC:3.5.99.2]	339.054	0	0	0	0	0	0	0
K15738:_NO_NAME	0	0	0	0	0	111.152	198.48	29.1174
K07654:_two-component_system,_OmpR_family,_sensor_histidine_kinase_MtrB_[EC:2.7.13.3]	44.1145	0	177.726	120.529	0	0	5.39163	0
K02031:_peptide/nickel_transport_system_ATP-binding_protein	914.393	344.02	3666.59	1261.76	1907.96	1247.24	863.121	1832.18
K06183:_ribosomal_small_subunit_pseudouridine_synthase_A	0	0	0	857.01	0	99.4625	0	421.75
K00874:_2-dehydro-3-deoxygluconokinase_[EC:2.7.1.45]	1163.03	90.8405	2018.33	1093.61	0	937.489	2732.31	363.198
K02056:_simple_sugar_transport_system_ATP-binding_protein	2115.28	178.141	2243.51	1585.57	893.992	1941.72	1946.18	1007.87
K02939:_large_subunit_ribosomal_protein_L9	1081.86	0	0	5976.17	2124.6	1369.35	2004.21	1227.89
K02041:_phosphonate_transport_system_ATP-binding_protein_[EC:3.6.3.28]	331.243	0	0	0	0	0	0	0
K01902:_succinyl-CoA_synthetase_alpha_subunit_[EC:6.2.1.5]	0	0	0	34.2878	0	0	0	365.352
K07139:_NO_NAME	300.535	0	0	365.742	0	0	0	335.619
K03429:_processive_1,2-diacylglycerol_beta-glucosyltransferase_[EC:2.4.1.315]	236.397	0	0	512.204	100.087	172.685	6.8695	140.613
K11476:_GntR_family_transcriptional_regulator,_gluconate_operon	0	0	0	0	0	0	0	326.436
K05946:_N-acetylglucosaminyldiphosphoundecaprenol	251.27	0	0	0	0	0	577.328	0
K06193:_PhnA_protein	0	0	0	0	0	325.662	0	0
K01689:_enolase_[EC:4.2.1.11]	1291.79	150.681	4298.41	1108.36	1368.45	2581.11	1308.86	1265.7
K01424:_L-asparaginase_[EC:3.5.1.1]	0	0	0	0	0	0	0	324.57
K13292:_NO_NAME	302.032	0	0	417.476	14.1406	383.634	0	0
K01880:_glycyl-tRNA_synthetase_[EC:6.1.1.14]	1076.23	182.026	742.038	2395.87	409.18	225.661	1669.53	1770.37
K06920:_7-cyano-7-deazaguanine_synthase_[EC:6.3.4.20]	364.46	0	0	0	45.3886	0	0	0
K03188:_urease_accessory_protein	0	0	0	0	0	0	0	318.077
K03800:_lipoate---protein_ligase_[EC:6.3.1.20]	0	0	0	321.697	26.593	247.443	305.622	58.6517
K02012:_iron(III)_transport_system_substrate-binding_protein	0	0	0	0	0	297.905	18.7073	0
K08258:_staphopain	51.5208	0	0	105.949	0	194.826	0	278.159
K02040:_phosphate_transport_system_substrate-binding_protein	447.074	0	0	0	0	0	0	133.823
K00166:_2-oxoisovalerate_dehydrogenase_E1_component_alpha_subunit_[EC:1.2.4.4]	0	0	0	312.097	0	0	0	0
K01754:_threonine_dehydratase_[EC:4.3.1.19]	0	0	0	311.167	0	0	0	0
K03545:_trigger_factor	1499.42	303.003	493.499	1568.22	2166.52	545.285	718.691	744.672
K04485:_DNA_repair_protein_RadA/Sms	686.678	0	0	259.162	754.831	47.3846	199.765	254.68
K11085:_ATP-binding_cassette,_subfamily_B,_bacterial_MsbA_[EC:3.6.3.-]	62.8833	0	0	185.484	25.4317	154.89	370.701	0
K03079:_L-ribulose-5-phosphate_3-epimerase_[EC:5.1.3.22]	1408.1	0	2678.45	861.516	1339.16	1708.99	1550.95	651.513
K03816:_xanthine_phosphoribosyltransferase_[EC:2.4.2.22]	0	0	0	0	0	0	0	302.144
K07652:_two-component_system,_OmpR_family,_sensor_histidine_kinase_VicK_[EC:2.7.13.3]	158.326	0	0	0	0	307.372	133.773	18.2964
K00130:_betaine-aldehyde_dehydrogenase_[EC:1.2.1.8]	141.47	0	0	820.347	0	273.231	0	391.898
K03060:_DNA-directed_RNA_polymerase_subunit_omega_[EC:2.7.7.6]	0	619.391	0	4477.5	0	0	2996.54	2396.37
K03547:_exonuclease_SbcD	0	0	0	295.124	0	0	0	0
K00873:_pyruvate_kinase_[EC:2.7.1.40]	2006.48	197.915	1940.09	230.336	2382.35	498.204	775.102	1014.05
K02622:_topoisomerase_IV_subunit_B	268.987	0	0	177.304	0	152.203	0	0
K02495:_oxygen-independent_coproporphyrinogen_III_oxidase_[EC:1.3.99.22]	0	0	0	327.194	0	0	33.5306	0
K01963:_acetyl-CoA_carboxylase_carboxyl_transferase_subunit_beta_[EC:6.4.1.2]	118.421	0	0	0	0	326.832	84.2758	0
K05567:_multicomponent_Na+:H+_antiporter_subunit_C	0	0	0	1405.68	0	0	0	1114.07
K01870:_isoleucyl-tRNA_synthetase_[EC:6.1.1.5]	47.0891	0	0	117.653	135.044	26.5621	120.851	171.994
K00057:_glycerol-3-phosphate_dehydrogenase_(NAD(P)+)_[EC:1.1.1.94]	152.974	0	0	0	0	440.758	0	0
K01890:_phenylalanyl-tRNA_synthetase_beta_chain_[EC:6.1.1.20]	193.669	0	0	0	0	57.2479	303.639	120.49
K00756:_pyrimidine-nucleoside_phosphorylase_[EC:2.4.2.2]	139.557	0	0	0	425.009	0	0	0
K06180:_ribosomal_large_subunit_pseudouridine_synthase_D	0	0	0	0	0	0	281.694	0
K11693:_peptidoglycan_pentaglycine_glycine_transferase_(the_first_glycine)_[EC:2.3.2.16]	0	0	0	83.8126	316.5	12.1418	0	36.841
K07693:_two-component_system,_NarL_family,_response_regulator_DesR	922.154	900.979	0	179.548	1669.14	102.942	18.5662	493.228
K18940:_two-component_system,_OmpR_family,_sensor_histidine_kinase_ArlS_[EC:2.7.13.3]	78.1919	0	0	0	0	0	212.858	145.736
K05837:_rod_shape_determining_protein_RodA	0	0	0	0	17.6636	140.166	0	121.523
K05311:_central_glycolytic_genes_regulator	0	0	0	746.379	0	0	289.9	178.338
K00853:_L-ribulokinase_[EC:2.7.1.16]	0	0	0	0	0	0	15.811	260.17
K00164:_2-oxoglutarate_dehydrogenase_E1_component_[EC:1.2.4.2]	0	0	0	149.486	324.307	9.58466	35.4541	55.8819
K01114:_phospholipase_C_[EC:3.1.4.3]	340.673	0	0	0	0	65.2537	0	0
K00330:_NADH-quinone_oxidoreductase_subunit_A_[EC:1.6.5.3]	0	0	0	0	7.01664	264.371	0	0
K04068:_anaerobic_ribonucleoside-triphosphate_reductase_activating_protein	1233.23	1367.01	93.5399	712.767	2631.45	208.237	551.075	287.064
K07497:_putative_transposase	271.091	0	0	0	0	0	0	0
K02316:_DNA_primase_[EC:2.7.7.-]	223.284	0	0	417.459	136.771	0	65.6056	169.264
K03498:_trk_system_potassium_uptake_protein_TrkH	25.5682	0	0	210.031	0	351.388	6.95862	145.776
K03892:_ArsR_family_transcriptional_regulator	0	0	0	0	0	0	0	268.311
K09121:_hypothetical_protein	0	0	0	354.38	443.59	6.05542	173.03	0
K07560:_D-tyrosyl-tRNA(Tyr)_deacylase	2437.92	0	0	1031.41	904.62	1250.23	548.55	500.942
K07791:_anaerobic_C4-dicarboxylate_transporter_DcuA	1676.5	744.858	976.192	878.323	813.54	1682.81	740.755	773.79
K19285:_FMN_reductase_(NADPH)_[EC:1.5.1.38]	255.51	0	0	0	0	517.541	0	0
K08981:_putative_membrane_protein	222.98	0	0	18.551	0	0	410.603	92.3854
K05352:_ribitol-5-phosphate_2-dehydrogenase_[EC:1.1.1.137]	22.7857	0	0	335.347	411.903	13.0767	0	193.1
K06075:_MarR_family_transcriptional_regulator,_transcriptional_regulator_for	0	0	0	0	0	258.086	0	0
K03312:_glutamate:Na+_symporter,_ESS_family	124.795	0	0	459.628	86.5906	110.36	0	129.623
K02549:_O-succinylbenzoate_synthase_[EC:4.2.1.113]	207.601	0	0	0	211.387	98.8867	72.0221	83.133
K00138:_aldehyde_dehydrogenase_[EC:1.2.1.-]	0	0	0	0	0	9.00884	0	246.192
K06023:_HPr_kinase/phosphorylase	463.9	0	0	0	0	0	0	210.94
K02340:_DNA_polymerase_III_subunit_delta_[EC:2.7.7.7]	0	0	0	0	0	226.181	0	25.7817
K01867:_tryptophanyl-tRNA_synthetase_[EC:6.1.1.2]	685.555	0	0	261.266	407.512	790.177	0	0
K05061:_granulocyte_colony-stimulating_factor_receptor	0	0	250.802	0	0	0	0	0
K06147:_ATP-binding_cassette,_subfamily_B,_bacterial	763.726	160.007	1188.19	1138.8	228.865	1443.41	915.032	912.08
K02949:_small_subunit_ribosomal_protein_S11e	0	0	248.235	0	0	0	0	0
K07704:_two-component_system,_LytT_family,_sensor_histidine_kinase_LytS_[EC:2.7.13.3]	97.4059	0	0	208.865	171.103	0	383.288	0
K17735:_NO_NAME	0	0	0	0	0	0	20.0738	227.261
K03151:_thiamine_biosynthesis_protein_ThiI	0	0	0	0	0	247.226	0	0
K07094:_NO_NAME	311.857	0	0	0	0	64.7646	0	0
K03655:_ATP-dependent_DNA_helicase_RecG_[EC:3.6.4.12]	46.1988	0	0	305.39	0	0	3.87663	102.114
K07533:_foldase_protein_PrsA	0	0	0	0	89.7623	0	0	154.194
K07107:_NO_NAME	3437	521.297	919.224	2023	3709.77	1766.38	252.211	1415.25
K15586:_nickel_transport_system_permease_protein	0	0	0	0	117.751	0	0	123.24
K16451:_metallopeptidase_inhibitor_1	0	0	240.941	0	0	0	0	0
K03648:_uracil-DNA_glycosylase_[EC:3.2.2.27]	0	0	0	0	0	0	0	240.186
K02025:_multiple_sugar_transport_system_permease_protein	2580.39	1185.24	1477.19	2656.42	1854.4	1435.59	1967.52	2401.57
K01906:_6-carboxyhexanoate--CoA_ligase_[EC:6.2.1.14]	0	0	0	9.85412	0	0	249.738	0
K00958:_sulfate_adenylyltransferase_[EC:2.7.7.4]	367.03	0	0	0	0	0	0	127.469
K08590:_2-oxoglutaramate_amidase_[EC:3.5.1.111]	0	0	0	467.194	482.431	0	0	223.091
K00626:_acetyl-CoA_C-acetyltransferase_[EC:2.3.1.9]	1202.02	0	0	8.32866	0	693.111	365.004	390.449
K02988:_small_subunit_ribosomal_protein_S5	1311.66	3327.42	1342.69	825.133	2082.76	1953.11	1892.11	1116.83
K00819:_ornithine--oxo-acid_transaminase_[EC:2.6.1.13]	0	0	0	0	9.1148	0	228.632	0
K02530:_DeoR_family_transcriptional_regulator,_lactose_phosphotransferase	483.519	0	0	0	0	0	703.994	17.1746
K01772:_ferrochelatase_[EC:4.99.1.1]	0	0	0	438.359	0	200.727	0	0
K08055:_beta-2-microglobulin	0	0	237.159	0	0	0	0	0
K02826:_cytochrome_aa3-600_menaquinol_oxidase_subunit_II_[EC:1.10.3.12]	294.697	0	0	296.597	0	355.258	0	0
K03631:_DNA_repair_protein_RecN_(Recombination_protein_N)	47.4433	0	0	222.691	0	34.2955	0	0
K02228:_precorrin-6A_synthase_[EC:2.1.1.152]	1527.79	1483.24	0	974.918	744.096	517.695	436.603	2052.06
K19077:_two-component_system,_OmpR_family,_sensor_histidine_kinase_GraS_[EC:2.7.13.3]	0	0	0	0	0	205.024	26.2972	0
K01267:_aspartyl_aminopeptidase	2745.31	370.011	723.465	2712.35	1495.07	1872.92	1214.2	1738.52
K00864:_glycerol_kinase_[EC:2.7.1.30]	596.962	373.033	3488.19	1162.19	1838.03	885.436	1608.41	1518.15
K01652:_acetolactate_synthase_I/II/III_large_subunit_[EC:2.2.1.6]	489.094	0	0	6.1106	505.305	176.084	9.58017	32.4927
K03480:_transcriptional_antiterminator	43.8615	0	0	0	0	270.773	0	0
K07706:_two-component_system,_AgrA_family,_sensor_histidine_kinase_AgrC_[EC:2.7.13.3]	226.097	0	0	0	0	0	0	0
K01745:_histidine_ammonia-lyase_[EC:4.3.1.3]	2136.13	235.305	956.167	1488.42	2100.17	888.315	781.051	820.936
K03315:_Na+:H+_antiporter,_NhaC_family	145.547	0	0	64.306	0	185.892	248.966	0
K00841:_aminotransferase_[EC:2.6.1.-]	0	0	0	0	0	0	224.867	0
K02957:_small_subunit_ribosomal_protein_S15Ae	0	0	224.665	0	0	0	0	0
K01992:_ABC-2_type_transport_system_permease_protein	4814.79	1540.58	4724.1	4878.33	4231.92	5995.87	3068.65	2439.27
K07696:_two-component_system,_NarL_family,_response_regulator_NreC	0	0	0	597.033	161.676	0	655.276	0
K02922:_large_subunit_ribosomal_protein_L37e	194.579	0	39.8811	0	0	0	0	15.3976
K00052:_3-isopropylmalate_dehydrogenase_[EC:1.1.1.85]	0	0	0	260.117	0	0	0	41.9338
K01186:_sialidase-1_[EC:3.2.1.18]	1309.63	304.385	1669.4	344.166	970.043	1577.31	617.52	245.011
K18154:_regulator_of_G-protein_signaling_2	0	0	216.965	0	0	0	0	0
K07025:_putative_hydrolase_of_the_HAD_superfamily	0	0	0	46.1408	165.686	0	96.0913	0
K15587:_nickel_transport_system_ATP-binding_protein_[EC:3.6.3.24]	214.663	0	0	0	0	0	0	0
K00606:_3-methyl-2-oxobutanoate_hydroxymethyltransferase_[EC:2.1.2.11]	159.601	0	0	442.778	512.127	0	0	303.901
K00602:_phosphoribosylaminoimidazolecarboxamide_formyltransferase_/_IMP_cyclohydrolase_[EC:2.1.2.3_3.5.4.10]	1541.23	996.655	2062.91	823.731	2484.02	1117.61	498.726	1110.63
K07738:_transcriptional_repressor_NrdR	1958.25	0	1412.38	1444.11	0	1669.51	2139.39	792.334
K02341:_DNA_polymerase_III_subunit_delta'_[EC:2.7.7.7]	0	0	0	285.445	285.35	0	0	213.362
K03785:_3-dehydroquinate_dehydratase_I_[EC:4.2.1.10]	0	0	0	772.137	0	0	0	559.554
K01421:_putative_membrane_protein	63.2071	125.467	0	104.564	37.4351	294.79	157.546	14.3651
K13824:_NO_NAME	0	0	209.401	0	0	0	0	0
K02466:_glucitol_operon_activator_protein	0	0	0	0	0	0	0	209.312
K00882:_1-phosphofructokinase_[EC:2.7.1.56]	208.744	0	0	0	0	0	0	0
K18104:_ATP-binding_cassette,_subfamily_B,_bacterial_AbcA/BmrA_[EC:3.6.3.44]	111.551	0	0	277.923	0	96.1686	78.7579	6.711
K16786:_energy-coupling_factor_transport_system_ATP-binding_protein_[EC:3.6.3.-]	153.176	0	0	234.588	43.8564	5.13906	411.383	135.044
K04940:_opine_dehydrogenase	247.79	0	0	0	0	454.634	0	0
K03168:_DNA_topoisomerase_I	0	0	0	469.158	41.729	0	0	222.356
K01945:_phosphoribosylamine--glycine_ligase_[EC:6.3.4.13]	353.401	0	0	0	0	0	46.4601	102.402
K01835:_phosphoglucomutase_[EC:5.4.2.2]	1140.87	794.25	1159.93	1734.17	1476.46	1153.16	912.262	1083.17
K19082:_two-component_system,_OmpR_family,_response_regulator_protein_BraR/BceR	0	0	0	47.4734	17.3025	234.255	0	0
K04092:_chorismate_mutase_[EC:5.4.99.5]	0	1099.93	0	2315.81	2972.25	239.988	0	0
K16785:_energy-coupling_factor_transport_system_permease_protein	467.441	0	0	533.762	0	261.213	537.982	0
K00758:_thymidine_phosphorylase_[EC:2.4.2.4]	1028.35	152.236	1552.63	668.8	1402.62	540.629	770.201	890.11
K10681:_two-component_system,_OmpR_family,_sensor_histidine_kinase_SaeS_[EC:2.7.13.3]	0	0	0	419.054	0	0	0	219.08
K09457:_7-cyano-7-deazaguanine_reductase_[EC:1.7.1.13]	1574.6	0	0	0	1268.89	106.143	0	0
K02927:_large_subunit_ribosomal_protein_L40e	0	0	198.426	0	0	0	0	0
K12269:_accessory_secretory_protein_Asp2	371.138	0	0	0	0	106.899	350.53	108.647
K02917:_large_subunit_ribosomal_protein_L35Ae	25.5479	0	169.385	0	0	0	0	0
K03596:_GTP-binding_protein_LepA	975.891	443.063	1519.5	1556.49	211.905	1835.08	1195.63	1446.68
K01191:_alpha-mannosidase_[EC:3.2.1.24]	0	0	46.3985	146.812	0	0	0	0
K04517:_prephenate_dehydrogenase_[EC:1.3.1.12]	686.637	1059	2671.05	1539.05	2749.85	1255.11	671.288	1086.4
K10682:_two-component_system,_OmpR_family,_response_regulator_SaeR	18.6373	0	0	0	0	37.2241	172.398	0
K03404:_magnesium_chelatase_subunit_D_[EC:6.6.1.1]	1101.8	102.498	2009.01	470.113	940.708	1111.48	861.77	578.665
K04545:_guanine_nucleotide-binding_protein_G(I)/G(S)/G(O)_subunit_gamma-10	0	0	308.411	0	0	0	0	118.157
K00014:_shikimate_dehydrogenase_[EC:1.1.1.25]	0	0	0	573.178	0	384.575	0	0
K08303:_putative_protease_[EC:3.4.-.-]	65.5747	0	0	0	0	0	253.236	0
K01940:_argininosuccinate_synthase_[EC:6.3.4.5]	0	0	0	285.699	0	90.3422	0	9.84809
K19576:_NO_NAME	529.222	0	0	0	121.635	34.5122	0	187.67
K06976:_NO_NAME	1240.32	392.462	1128.89	1228.29	897.057	1407.85	1290.37	211.883
K09910:_hypothetical_protein	0	0	0	0	0	0	181.63	0
K00375:_GntR_family_transcriptional_regulator_/_MocR_family_aminotransferase	235.901	0	0	0	0	21.3116	0	33.5947
K00243:_hypothetical_protein	376.136	0	0	0	0	360.18	0	196.585
K02863:_large_subunit_ribosomal_protein_L1	507.468	3714.53	2047.54	304.864	0	2183.01	3695.18	875.984
K03630:_DNA_repair_protein_RadC	0	0	0	0	0	178.728	0	0
K00764:_amidophosphoribosyltransferase_[EC:2.4.2.14]	206.68	0	0	249.597	14.775	0	142.106	120.887
K03781:_catalase_[EC:1.11.1.6]	0	0	0	0	0	0	178.317	0
K01897:_long-chain_acyl-CoA_synthetase_[EC:6.2.1.3]	1821.7	832.849	719.818	987.016	765.048	723.524	1483.9	1212.68
K03885:_NADH_dehydrogenase_[EC:1.6.99.3]	92.1952	0	0	690.042	58.0166	253.585	238.294	57.3214
K07979:_GntR_family_transcriptional_regulator	433.07	0	0	0	0	0	258.316	0
K00054:_hydroxymethylglutaryl-CoA_reductase_[EC:1.1.1.88]	117.44	0	0	0	0	101.778	0	189.258
K17899:_D-ornithine_4,5-aminomutase_subunit_alpha_[EC:5.4.3.5]	1887.88	0	0	954.824	1705.08	175.236	941.768	193.894
K04010:_C5a_anaphylatoxin_chemotactic_receptor	0	0	173.032	0	0	0	0	0
K03546:_exonuclease_SbcC	133.396	0	0	237.674	37.8645	160.716	5.22082	0
K03484:_LacI_family_transcriptional_regulator,_sucrose_operon_repressor	0	0	0	0	0	0	0	167.02
K01698:_porphobilinogen_synthase_[EC:4.2.1.24]	0	0	0	636.555	0	388.303	0	414.493
K01318:_glutamyl_endopeptidase_[EC:3.4.21.19]	0	0	0	23.2852	0	0	0	184.106
K03346:_replication_initiation_and_membrane_attachment_protein	60.0705	0	0	13.8519	0	0	233.199	0
K02259:_cytochrome_c_oxidase_assembly_protein_subunit_15	2134.06	0	1765.71	462.048	609.14	904.698	1321.25	1685.72
K07483:_transposase	0	0	0	0	0	158.964	0	0
K01523:_phosphoribosyl-ATP_pyrophosphohydrolase_[EC:3.6.1.31]	1621.47	0	0	2290.19	0	0	3260.41	493.635
K02334:_DNA_polymerase_bacteriophage-type	155.554	0	866.139	0	384.422	255.752	265.051	273.989
K11179:_tRNA_2-thiouridine_synthesizing_protein_E_[EC:2.8.1.-]	0	0	0	0	157.216	0	0	0
K06347:_kinase-associated_protein_B	0	0	0	0	156.396	0	0	0
K00712:_poly(glycerol-phosphate)_alpha-glucosyltransferase	339.853	0	0	0	0	161.874	0	21.9994
K11068:_hemolysin_III	1897.2	0	1332.99	1529	21.977	558.443	1804.54	2529.67
K07574:_putative_RNA-binding_protein_containing_KH_domain	155.068	0	0	0	0	0	0	0
K07009:_NO_NAME	427.081	2592.41	804.038	617.399	823.192	813.204	868.29	1782.33
K01872:_alanyl-tRNA_synthetase_[EC:6.1.1.7]	0	0	0	0	0	0	149.042	4.03057
K05577:_NAD(P)H-quinone_oxidoreductase_subunit_5_[EC:1.6.5.3]	46.3809	0	0	243.591	168.136	89.5311	156.179	28.7302
K03621:_glycerol-3-phosphate_acyltransferase_PlsX_[EC:2.3.1.15]	0	0	0	679.461	0	378.495	0	150.064
K03337:_5-deoxy-glucuronate_isomerase_[EC:5.3.1.30]	1976.2	382.618	1266.87	2806.05	1943.11	1060.19	2061.34	1216.55
K02985:_small_subunit_ribosomal_protein_S3e	0	0	148.651	0	0	0	0	0
K01479:_formiminoglutamase_[EC:3.5.3.8]	261.57	0	0	0	0	0	0	114.693
K06287:_septum_formation_protein	2293.32	0	7388.5	0	1670.78	837.71	2955.82	4363.69
K11102:_proton_glutamate_symport_protein	0	0	0	0	0	0	0	145.488
K03471:_ribonuclease_HIII_[EC:3.1.26.4]	41.0791	0	0	349.374	0	0	0	246.033
K01750:_ornithine_cyclodeaminase_[EC:4.3.1.12]	0	0	0	10.5116	0	154.104	0	0
K01869:_leucyl-tRNA_synthetase_[EC:6.1.1.4]	940.569	399.802	519.839	1816.19	649.347	1344.58	969.862	856.138
K18467:_vacuolar_protein_sorting-associated_protein_29	0	0	142.201	0	0	0	0	0
K03462:_nicotinamide_phosphoribosyltransferase_[EC:2.4.2.12]	0	0	142.167	0	0	0	0	0
K19005:_lipoteichoic_acid_synthase_[EC:2.7.8.20]	175.112	0	0	14.2201	0	331.457	0	0
K03820:_apolipoprotein_N-acyltransferase	1128.77	874.124	570.357	1619.63	652.313	1330.12	1497.46	570.881
K11755:_phosphoribosyl-ATP_pyrophosphohydrolase_/_phosphoribosyl-AMP_cyclohydrolase_[EC:3.6.1.31_3.5.4.19]	0	0	0	0	0	0	0	141.318
K09157:_hypothetical_protein	0	0	0	0	0	0	0	140.871
K00283:_glycine_dehydrogenase_subunit_2_[EC:1.4.4.2]	21.1365	0	0	321.372	201.716	0	0	0
K03709:_DtxR_family_transcriptional_regulator,_Mn-dependent_transcriptional	0	0	0	0	139.981	0	0	0
K02151:_V-type_H+-transporting_ATPase_subunit_F	0	138.161	0	0	0	0	0	0
K09685:_purine_operon_repressor	107.15	0	0	397.935	0	359.641	98.8763	183.282
K02901:_large_subunit_ribosomal_protein_L27e	0	0	136.494	0	0	0	0	0
K14188:_D-alanine--poly(phosphoribitol)_ligase_subunit_2_[EC:6.1.1.13]	0	0	0	3120.46	0	2987.19	0	0
K01972:_DNA_ligase_(NAD+)_[EC:6.5.1.2]	147.257	0	0	0	0	14.3708	0	0
K02020:_molybdate_transport_system_substrate-binding_protein	183.874	654.967	1692.33	953.789	763.126	681.984	1181.54	988.532
K08996:_putative_membrane_protein	0	0	0	0	0	128.99	0	0
K14443:_protein_Tob/BTG	0	0	126.904	0	0	0	0	0
K01243:_adenosylhomocysteine_nucleosidase_[EC:3.2.2.9]	552.726	0	0	0	0	0	679.628	0
K02303:_uroporphyrin-III_C-methyltransferase_[EC:2.1.1.107]	822.593	132.202	3019.08	2321.71	3249.67	1427.98	1525.76	216.44
K03502:_DNA_polymerase_V	289.031	0	0	0	0	0	0	164.886
K04757:_anti-sigma_B_factor	163.638	0	0	0	0	0	287.108	0
K09693:_teichoic_acid_transport_system_ATP-binding_protein_[EC:3.6.3.40]	336.727	0	0	0	0	236.948	222.683	0
K02864:_large_subunit_ribosomal_protein_L10	0	349.632	0	0	227.48	0	0	0
K11705:_iron/zinc/manganese/copper_transport_system_permease_protein	0	0	0	0	0	0	121.965	0
K14362:_NO_NAME	0	0	120.724	0	0	0	0	0
K02492:_glutamyl-tRNA_reductase_[EC:1.2.1.70]	0	0	0	361.771	0	0	241.361	0
K02996:_small_subunit_ribosomal_protein_S9	2076.52	2582.57	0	572.109	1920.24	2344.69	0	847.74
K01788:_N-acylglucosamine-6-phosphate_2-epimerase_[EC:5.1.3.9]	1609.39	1203.46	0	18.3406	223.41	14.1355	1578.34	1132.95
K03589:_cell_division_protein_FtsQ	0	0	0	190.639	56.9724	0	0	17.0257
K01812:_glucuronate_isomerase_[EC:5.3.1.12]	388.592	1873.46	844.054	716.457	1132.77	897.348	1064.67	844.315
K00851:_gluconokinase_[EC:2.7.1.12]	442.946	0	0	0	301.462	0	17.5414	7.42578
K19225:_NO_NAME	0	0	0	0	0	116.403	0	0
K18707:_NO_NAME	51.8446	0	0	468	337.228	0	13.0186	284.949
K02162:_hematopoietic_Bcl-2-related_protein_A1	0	0	176.51	0	0	0	0	62.7716
K02908:_large_subunit_ribosomal_protein_L30e	0	0	113.734	0	0	0	0	0
K02947:_small_subunit_ribosomal_protein_S10e	0	0	97.3895	14.2552	0	0	0	0
K02984:_small_subunit_ribosomal_protein_S3Ae	0	0	110.796	0	0	0	0	0
K00616:_transaldolase_[EC:2.2.1.2]	610.56	0	0	0	0	0	484.601	15.3876
K05756:_actin_related_protein_2/3_complex,_subunit_3	0	0	120.386	0	230.944	0	0	0
K01809:_mannose-6-phosphate_isomerase_[EC:5.3.1.8]	3176.35	396.866	1228.45	1885.18	2933.17	1491.91	1444.88	927.358
K00364:_GMP_reductase_[EC:1.7.1.7]	406.298	0	0	32.587	0	305.842	0	24.9081
K03416:_methylmalonyl-CoA_carboxyltransferase_5S_subunit_[EC:2.1.3.1]	2210.94	835.267	1453.72	1950.33	904.376	2590.43	1707.49	1355.34
K04006:_decay_accelerating_factor	0	0	104.988	0	0	0	0	0
K00147:_glutamate-5-semialdehyde_dehydrogenase_[EC:1.2.1.41]	2129.36	237.463	2328.97	888.124	2706.39	1071.65	659.071	1042.19
K00174:_2-oxoglutarate/2-oxoacid_ferredoxin_oxidoreductase_subunit_alpha_[EC:1.2.7.3_1.2.7.11]	301.425	0	0	0	0	7.99341	0	190.142
K08987:_putative_membrane_protein	0	0	0	0	0	0	0	102.343
K00600:_glycine_hydroxymethyltransferase_[EC:2.1.2.1]	1792.55	1461.39	1010.23	814.245	1226.17	1533.69	602.266	1818.3
K03636:_molybdopterin_synthase_sulfur_carrier_subunit	838.509	0	0	0	0	81.4696	0	655.593
K03650:_tRNA_modification_GTPase	581.097	0	0	0	282.208	63.1238	17.2666	117.343
K03147:_phosphomethylpyrimidine_synthase_[EC:4.1.99.17]	0	0	0	0	0	0	0	101.012
K06973:_NO_NAME	0	0	0	662.795	761.33	0	0	0
K10580:_ubiquitin-conjugating_enzyme_E2_N_[EC:2.3.2.23]	0	0	0	0	0	0	0	97.5874
K01921:_D-alanine-D-alanine_ligase_[EC:6.3.2.4]	10.2596	0	0	243.775	0	0	157.672	0
K10740:_replication_factor_A3	0	0	0	0	0	92.5898	0	0
K02273:_cytochrome_c_oxidase_subunit_8	0	0	0	0	0	0	92.2518	0
K05070:_interleukin_2_receptor_gamma	0	0	91.8852	0	0	0	0	0
K00643:_5-aminolevulinate_synthase_[EC:2.3.1.37]	0	0	91.1761	0	0	0	0	0
K03217:_YidC/Oxa1_family_membrane_protein_insertase	715.919	0	0	0	0	388.476	418.393	0
K00282:_glycine_dehydrogenase_subunit_1_[EC:1.4.4.2]	0	0	0	0	54.4644	0	36.4046	0
K00860:_adenylylsulfate_kinase_[EC:2.7.1.25]	260.468	0	0	0	0	171.125	0	0
K07705:_two-component_system,_LytT_family,_response_regulator_LytT	87.5308	0	0	0	0	0	0	0
K01866:_tyrosyl-tRNA_synthetase_[EC:6.1.1.1]	1120.98	2957.15	1187.96	457.419	635.421	873.653	3390.7	910.779
K02244:_competence_protein_ComGB	0	0	0	0	0	0	0	86.0417
K17216:_O-acetylserine_dependent_cystathionine_beta-synthase	259.435	0	0	0	0	0	0	173.95
K01937:_CTP_synthase_[EC:6.3.4.2]	920.09	330.808	2728.19	1050.61	1126.79	1093.61	1437.94	1456.69
K03565:_regulatory_protein	84.4347	0	0	0	0	0	0	0
K03891:_ubiquinol-cytochrome_c_reductase_cytochrome_b_subunit	0	0	0	0	0	0	0	83.0734
K01961:_acetyl-CoA_carboxylase,_biotin_carboxylase_subunit_[EC:6.4.1.2_6.3.4.14]	329.604	0	0	316.533	0	408.054	238.955	82.0409
K06890:_NO_NAME	0	0	0	0	82.1796	0	0	0
K00175:_2-oxoglutarate/2-oxoacid_ferredoxin_oxidoreductase_subunit_beta_[EC:1.2.7.3_1.2.7.11]	184.734	0	0	323.424	0	0	0	589.615
K01428:_urease_subunit_alpha_[EC:3.5.1.5]	285.469	0	0	273.513	279.709	0	198.206	0
K00425:_cytochrome_d_ubiquinol_oxidase_subunit_I_[EC:1.10.3.14]	2027.88	673.446	843.818	1815.6	1459.41	1745.58	1968.68	267.775
K01911:_O-succinylbenzoic_acid--CoA_ligase_[EC:6.2.1.26]	137.868	0	0	0	0	0	217.44	0
K02937:_large_subunit_ribosomal_protein_L7e	0	0	79.2556	0	0	0	0	0
K02978:_small_subunit_ribosomal_protein_S27e	0	0	141.593	0	0	0	63.8826	0
K02372:_3-hydroxyacyl-[acyl-carrier-protein]_dehydratase_[EC:4.2.1.59]	0	0	0	0	77.2514	0	0	0
K15074:_NO_NAME	0	0	75.7099	0	0	0	0	0
K02690:_photosystem_I_P700_chlorophyll_a_apoprotein_A2	0	75.2111	0	0	0	0	0	0
K11144:_primosomal_protein_DnaI	0	0	0	0	0	0	0	75.2108
K03797:_carboxyl-terminal_processing_protease	297.479	0	0	0	0	101.029	241.183	29.4847
K04080:_molecular_chaperone_IbpA	0	0	0	0	0	0	73.3514	0
K01962:_acetyl-CoA_carboxylase_carboxyl_transferase_subunit_alpha_[EC:6.4.1.2]	72.8799	0	0	0	0	0	0	0
K02851:_undecaprenyl-phosphate_alpha-N-acetylglucosaminyltransferase	386.305	0	0	165.933	0	0	434.955	44.515
K16787:_energy-coupling_factor_transport_system_ATP-binding_protein_[EC:3.6.3.-]	212.7	0	0	234.588	57.392	38.5182	415.401	7.57469
K06131:_cardiolipin_synthase_A/B_[EC:2.7.8.-]	86.0535	0	0	0	7.34844	0	0	7.47541
K00869:_mevalonate_kinase_[EC:2.7.1.36]	0	0	0	0	0	0	0	69.9989
K05563:_multicomponent_K+:H+_antiporter_subunit_F	0	0	0	0	0	0	0	68.6189
K07047:_NO_NAME	715.656	1142.5	2170.4	1321.5	1391.72	1290.3	1350.5	1386
K07038:_NO_NAME	23.7469	0	0	423.718	0	0	0	515.506
K00868:_pyridoxine_kinase_[EC:2.7.1.35]	0	0	0	554.724	0	0	10.4194	477.007
K05985:_ribonuclease_M5	0	0	0	0	0	0	66.9052	0
K00820:_glucosamine--fructose-6-phosphate_aminotransferase_(isomerizing)_[EC:2.6.1.16]	514.632	0	0	268.332	606.388	217.444	0	24.7691
K09888:_hypothetical_protein	0	0	0	0	65.0625	0	0	0
K13907:_NO_NAME	0	0	64.3298	0	0	0	0	0
K15584:_nickel_transport_system_substrate-binding_protein	227.412	0	0	5.74239	0	0	295.856	0
K03784:_purine-nucleoside_phosphorylase_[EC:2.4.2.1]	178.906	0	0	0	0	0	73.24	166.077
K02989:_small_subunit_ribosomal_protein_S5e	0	0	60.1762	0	0	0	0	0
K08770:_ubiquitin_C	0	0	152.399	0	0	84.9493	0	7.7236
K05251:_thyroid_stimulating_hormone,_beta	0	0	59.0618	0	0	0	0	0
K00033:_6-phosphogluconate_dehydrogenase_[EC:1.1.1.44_1.1.1.343]	0	0	0	0	32.8582	0	0	24.6302
K02995:_small_subunit_ribosomal_protein_S8e	0	0	56.4954	0	0	0	0	0
K06956:_NO_NAME	9.09608	0	0	0	0	0	0	65.0947
K04551:_ubiquitin_B	0	0	55.1109	0	0	0	0	0
K02271:_cytochrome_c_oxidase_subunit_7b	54.111	0	0	0	0	0	0	0
K00547:_homocysteine_S-methyltransferase_[EC:2.1.1.10]	70.9575	0	0	134.477	0	151.633	0	0
K01903:_succinyl-CoA_synthetase_beta_subunit_[EC:6.2.1.5]	562.864	556.614	0	2305.79	850.604	1115.56	1104.98	300.635
K01589:_5-(carboxyamino)imidazole_ribonucleotide_synthase_[EC:6.3.4.18]	0	0	0	0	0	0	0	53.142
K00641:_homoserine_O-acetyltransferase_[EC:2.3.1.31]	246.495	0	0	46.4476	0	345.518	0	0
K16511:_NO_NAME	401.371	0	0	0	0	77.9528	0	375.915
K00639:_glycine_C-acetyltransferase_[EC:2.3.1.29]	20.0134	0	0	37.3475	0	5.82014	0	0
K02809:_PTS_system,_sucrose-specific_IIB_component_[EC:2.7.1.-]	86.8124	0	0	382.47	0	78.541	46.4007	395.532
K02810:_PTS_system,_sucrose-specific_IIC_component	86.8124	0	0	382.47	0	78.541	46.4007	395.532
K06948:_NO_NAME	0	0	0	0	0	48.592	0	0
K07104:_catechol_2,3-dioxygenase_[EC:1.13.11.2]	388.551	0	0	0	0	436.591	0	0
K03210:_preprotein_translocase_subunit_YajC	786.118	0	0	1548.46	2236.42	50.5424	0	0
K01760:_cystathionine_beta-lyase_[EC:4.4.1.8]	121.416	0	0	528.966	18.3565	106.385	479.12	0
K07651:_two-component_system,_OmpR_family,_sensor_histidine_kinase_ResE_[EC:2.7.13.3]	0	0	0	272.005	0	138.532	36.1818	143.79
K05592:_ATP-dependent_RNA_helicase_DeaD_[EC:3.6.4.13]	130.37	0	0	0	0	0	16.8136	159.555
K00849:_galactokinase_[EC:2.7.1.6]	1319.26	231.678	2312.77	735.727	913.647	2280.58	498.481	860.804
K07146:_NO_NAME	0	0	0	558.274	0	283.329	206.04	23.8062
K17610:_NO_NAME	0	0	44.8113	0	0	0	0	0
K02787:_PTS_system,_lactose-specific_IIB_component_[EC:2.7.1.207]	0	0	0	0	0	0	0	43.8994
K02788:_PTS_system,_lactose-specific_IIC_component	0	0	0	0	0	0	0	43.8994
K03303:_lactate_transporter,_LctP_family	268.005	0	0	198.853	423.506	0	0	0
K14195:_surface_protein_G	0	0	0	0	0	42.4808	0	0
K00024:_malate_dehydrogenase_[EC:1.1.1.37]	283.021	0	0	318.628	0	6.817	201.072	351.861
K02951:_small_subunit_ribosomal_protein_S12e	0	0	55.2797	0	0	0	0	13.4319
K09862:_hypothetical_protein	0	0	0	0	41.1142	0	0	0
K17274:_NO_NAME	0	0	39.7122	0	0	0	0	0
K08722:_5'-deoxynucleotidase_[EC:3.1.3.89]	0	0	0	0	0	39.4593	0	0
K10254:_myosin-crossreactive_antigen	119.524	0	0	484.088	0	219.605	344.582	0
K11072:_spermidine/putrescine_transport_system_ATP-binding_protein_[EC:3.6.3.31]	9.91563	0	0	148.434	0	159.373	37.8157	0
K00286:_pyrroline-5-carboxylate_reductase_[EC:1.5.1.2]	0	0	0	38.68	0	0	0	0
K00924:_NO_NAME	150.697	0	0	0	35.0051	0	0	77.6728
K00266:_glutamate_synthase_(NADPH/NADH)_small_chain_[EC:1.4.1.13_1.4.1.14]	172.562	0	0	226.198	0	113.202	247.733	0
K04567:_lysyl-tRNA_synthetase,_class_II_[EC:6.1.1.6]	354.757	0	0	609.807	349.3	0	221.926	430.814
K02004:_NO_NAME	376.126	0	0	62.2545	97.6865	163.973	0	140.484
K03667:_ATP-dependent_HslUV_protease_ATP-binding_subunit_HslU	67.6894	0	0	358.141	0	0	252.055	137.565
K01465:_dihydroorotase_[EC:3.5.2.3]	0	0	0	470.289	0	0	284.902	149.776
K00294:_1-pyrroline-5-carboxylate_dehydrogenase_[EC:1.2.1.88]	392.558	0	0	0	27.764	96.1005	233.266	0
K11694:_peptidoglycan_pentaglycine_glycine_transferase_(the_second_and_third_glycine)_[EC:2.3.2.17]	164.731	0	0	0	0	0	0	129.604
K00919:_4-diphosphocytidyl-2-C-methyl-D-erythritol_kinase_[EC:2.7.1.148]	460.44	1081.28	774.524	1764.02	579.58	870.507	1726.31	869.223
K06886:_hemoglobin	0	0	0	0	0	0	32.3572	0
K00957:_sulfate_adenylyltransferase_subunit_2_[EC:2.7.7.4]	0	0	0	0	0	0	0	30.6859
K04393:_cell_division_control_protein_42	0	0	30.4258	0	0	0	0	0
K06898:_NO_NAME	333.924	0	0	43.3967	322.229	9.20078	0	15.606
K11253:_histone_H3	0	0	0	0	0	2.89769	0	27.2709
K07897:_Ras-related_protein_Rab-7A	0	0	48.4922	0	0	0	0	18.3659
K09813:_hemin_transport_system_permease_protein	0	0	0	0	0	29.6951	0	0
K04083:_molecular_chaperone_Hsp33	611.046	0	0	495.108	13.5551	627.349	42.2567	393.953
K07015:_NO_NAME	0	0	0	27.6599	0	0	0	0
K02894:_large_subunit_ribosomal_protein_L23e	0	0	27.5892	0	0	0	0	0
K07282:_poly-gamma-glutamate_synthesis_protein_(capsule_biosynthesis	18.4249	0	0	0	0	44.9142	0	0
K18118:_succinyl-CoA:acetate_CoA-transferase_[EC:2.8.3.18]	1070.4	125.208	1446.66	1761.68	1289.58	1414.84	982.042	691.183
K02877:_large_subunit_ribosomal_protein_L15e	0	0	23.6382	0	0	0	0	0
K02920:_large_subunit_ribosomal_protein_L36e	0	0	23.6382	0	0	0	0	0
K09815:_zinc_transport_system_substrate-binding_protein	23.5041	0	0	0	0	0	0	0
K02356:_elongation_factor_EF-P	0	812.297	0	0	788.821	0	0	0
K09911:_hypothetical_protein	0	0	0	23.4254	0	0	0	0
K06901:_putative_MFS_transporter,_AGZA_family,_xanthine/uracil_permease	164.65	0	0	431.161	283.222	5.34339	178.518	149.935
K01756:_adenylosuccinate_lyase_[EC:4.3.2.2]	438.656	0	0	114.953	0	0	415.081	158.8
K08641:_D-alanyl-D-alanine_dipeptidase_[EC:3.4.13.22]	0	0	0	0	0	20.2033	0	0
K03723:_transcription-repair_coupling_factor_(superfamily_II_helicase)_[EC:3.6.4.-]	40.3	49.3924	0	45.115	115.779	0	0	0
K02232:_adenosylcobyric_acid_synthase_[EC:6.3.5.10]	850.68	1274.01	3069.29	180.793	467.461	1646.52	1799.85	1479.58
K06881:_bifunctional_oligoribonuclease_and_PAP_phosphatase_NrnA_[EC:3.1.3.7_3.1.13.3]	0	0	0	0	0	17.2685	0	0
K02900:_large_subunit_ribosomal_protein_L27Ae	17.15	0	0	0	0	0	0	0
K02885:_large_subunit_ribosomal_protein_L19e	0	0	0	0	0	0	0	16.4995
K07007:_NO_NAME	224.447	0	0	0	0	240.663	0	0
K18692:_NO_NAME	0	0	0	0	0	0	0	16.1123
K18934:_NO_NAME	102.202	0	0	72.6873	0	0	158.942	0
K01533:_Cu2+-exporting_ATPase	36.3236	0	0	14.1412	0	0	3.83207	30.7356
K08093:_3-hexulose-6-phosphate_synthase_[EC:4.1.2.43]	0	0	0	0	0	0	15.3728	0
K11754:_dihydrofolate_synthase_/_folylpolyglutamate_synthase_[EC:6.3.2.12_6.3.2.17]	0	0	0	15.1319	0	0	0	0
K04751:_nitrogen_regulatory_protein_P-II_1	39.6727	0	0	0	24.5729	0	0	0
K03590:_cell_division_protein_FtsA	497.745	0	0	0	0	0	0	512.627
K02993:_small_subunit_ribosomal_protein_S7e	0	0	0	0	0	0	14.7044	0
K02256:_cytochrome_c_oxidase_subunit_1_[EC:1.9.3.1]	0	0	457.636	0	0	443.569	0	0
K01092:_myo-inositol-1(or_4)-monophosphatase_[EC:3.1.3.25]	275.695	0	0	0	0	0	0	261.63
K07059:_NO_NAME	0	0	0	0	0	13.9126	0	0
K01915:_glutamine_synthetase_[EC:6.3.1.2]	2800.72	73.2251	1366.97	1417.01	1917.39	1086.06	1854.19	786.606
K07874:_Ras-related_protein_Rab-1A	0	0	13.3387	0	0	0	0	0
K02086:_DNA_replication_protein	0	0	0	0	0	0	13.1449	0
K09812:_cell_division_transport_system_ATP-binding_protein	0	0	0	0	0	0	12.5433	0
K07390:_monothiol_glutaredoxin	0	0	0	0	0	0	0	12.5384
K01187:_alpha-glucosidase_[EC:3.2.1.20]	1206.66	639.597	204.64	1609.75	1117.94	776.518	1028.5	725.443
K04103:_indolepyruvate_decarboxylase_[EC:4.1.1.74]	0	0	0	34.4456	0	0	0	44.6639
K07552:_MFS_transporter,_DHA1_family,_bicyclomycin/chloramphenicol	172.107	0	0	0	0	161.992	0	0
K16817:_HRAS-like_suppressor_3_[EC:3.1.1.32_3.1.1.4]	0	0	0	0	9.4954	0	0	0
K18369:_alcohol_dehydrogenase_[EC:1.1.1.-]	79.6691	0	0	0	0	34.3388	0	36.0964
K19079:_cationic_antimicrobial_peptide_transport_system_ATP-binding_protein	0	0	0	0	0	9.21316	0	0
K00121:_S-(hydroxymethyl)glutathione_dehydrogenase_/_alcohol_dehydrogenase_[EC:1.1.1.284_1.1.1.1]	0	0	0	0	8.9489	0	0	0
K00059:_3-oxoacyl-[acyl-carrier_protein]_reductase_[EC:1.1.1.100]	419.401	0	0	289.934	456.462	41.9793	0	219.696
K00005:_glycerol_dehydrogenase_[EC:1.1.1.6]	12.1214	0	0	306.302	9.83696	300.567	0	0
K03762:_MFS_transporter,_MHS_family,_proline/betaine_transporter	0	0	0	7.7325	0	0	0	0
K07992:_TYRO_protein_tyrosine_kinase_binding_protein	0	0	203.086	0	0	0	0	195.363
K03104:_signal_recognition_particle_subunit_SRP14	0	0	0	0	0	0	0	6.93933
K01261:_glutamyl_aminopeptidase	0	0	0	0	0	6.65601	0	0
K03008:_DNA-directed_RNA_polymerase_II_subunit_RPB11	0	0	0	0	0	0	0	6.55216
K00939:_adenylate_kinase_[EC:2.7.4.3]	2114.46	958.92	0	1834.89	1497.08	297.199	2313.2	794.518
K03367:_D-alanine--poly(phosphoribitol)_ligase_subunit_1_[EC:6.1.1.13]	417.711	0	0	0	0	0	404.699	7.25701
K02687:_ribosomal_protein_L11_methyltransferase	0	0	0	33.2094	0	38.1281	0	0
K18231:_macrolide_transport_system_ATP-binding/permease_protein	0	0	0	0	0	4.5942	0	0
K00392:_sulfite_reductase_(ferredoxin)_[EC:1.8.7.1]	0	0	0	0	0	4.18555	0	0
K12751:_myosin_light_chain_6	3.80437	0	0	0	0	0	0	0
K12158:_ubiquitin-like_protein_Nedd8	0	0	0	0	0	0	0	3.56398
K07983:_Fc_receptor,_IgE,_high_affinity_I,_gamma_polypeptide	0	0	29.0413	0	0	0	0	25.7718
K06286:_septation_ring_formation_regulator	180.444	0	0	0	0	0	169.428	13.3326
K01401:_aureolysin_[EC:3.4.24.29]	344.477	0	0	0	0	189.582	0	156.984
K02071:_D-methionine_transport_system_ATP-binding_protein	1939.76	1694.71	669.705	130.699	1232.94	1095.57	1189.21	915.565
K09769:_hypothetical_protein	211.466	0	0	0	16.6291	0	0	193.299
K11130:_H/ACA_ribonucleoprotein_complex_subunit_3	14.2765	0	0	0	0	0	0	14.514
