# Supplementary material for: Metatranscriptomic Analysis of Sub-Acute Ruminal Acidosis in Beef Cattle
Source: Animals (Basel). 2019 May 12;9(5):232. doi: 10.3390/ani9050232 (PMC6562385; doi:10.3390/ani9050232)
Supplement: Supplementary file 1 [file animals-09-00232-s001.zip › Table S3.xlsx]

## Sheet: Sheet1
Number of active KEGG genes per sample
Sample ID	GROUP	RAW SEQUENCES	SEQUENCES POST FILTRATION AND MERGING	ACTIVE KEGG GENES IDENTIFIED
1	CHA	9884138	6578494	874
2	CHA	13003139	10181422	868
4	CHA	13699844	11792305	938
12	CHA	12267592	9749387	798
7	CON	8265577	7006513	894
8	CON	8564472	7764457	591
11	CON	7258896	5525386	566
14	CON	22749199	19168466	821
