# Supplementary material for: Metatranscriptomic Analysis of Sub-Acute Ruminal Acidosis in Beef Cattle
Source: Animals (Basel). 2019 May 12;9(5):232. doi: 10.3390/ani9050232 (PMC6562385; doi:10.3390/ani9050232)
Supplement: Supplementary file 1 [file animals-09-00232-s001.zip › Table S4.xlsx]

## Sheet: Sheet1
Abundance of transcriptionally active taxa
Group	CON	CON	CON	CON	CHA	CHA	CHA	CHA
d__Archaea|p__Euryarchaeota|c__Methanobacteria|o__Methanobacteriales|f__Methanobacteriaceae|g__Methanobacterium|s__Methanobacterium_paludis	0.000107197	0.00103601	0.000262129	0.000979649	0.000583133	0.000783703	0.000401771	1.81e-06
d__Archaea|p__Euryarchaeota|c__Methanobacteria|o__Methanobacteriales|f__Methanobacteriaceae|g__Methanobrevibacter|s__Methanobrevibacter_millerae	0.00352926	0.0105765	0.00484938	0.00545282	0.00414321	0.00621782	0.00580407	0.000182312
d__Archaea|p__Euryarchaeota|c__Methanobacteria|o__Methanobacteriales|f__Methanobacteriaceae|g__Methanobrevibacter|s__Methanobrevibacter_olleyae	0.00225939	0.00500114	0.00503541	0.00132944	0.00154184	0.00248398	0.00270995	0.000203973
d__Archaea|p__Euryarchaeota|c__Methanobacteria|o__Methanobacteriales|f__Methanobacteriaceae|g__Methanobrevibacter|s__Methanobrevibacter_ruminantium	0.00873245	0.0275105	0.0169454	0.00845708	0.00742259	0.0192435	0.0156835	0.000184117
d__Archaea|p__Euryarchaeota|c__Methanobacteria|o__Methanobacteriales|f__Methanobacteriaceae|g__Methanobrevibacter|s__Methanobrevibacter_smithii	0.000381375	0.000773888	0.000376282	0.000885558	0.00034988	0.000752174	0.000859566	1.81e-06
d__Archaea|p__Euryarchaeota|c__Methanobacteria|o__Methanobacteriales|f__Methanobacteriaceae|g__Methanobrevibacter|s__Methanobrevibacter_sp._YE315	0.00741104	0.0246895	0.00975373	0.00566204	0.00865211	0.0116655	0.0136026	0.000160651
d__Archaea|p__Euryarchaeota|c__Methanobacteria|o__Methanobacteriales|f__Methanobacteriaceae|g__Methanosphaera|s__Methanosphaera_sp._BMS	0.000366944	0.00757245	0.000714512	0.00158515	0.000407205	0.000558501	0.00249866	3.61e-06
d__Archaea|p__Euryarchaeota|c__Methanobacteria|o__Methanobacteriales|f__Methanobacteriaceae|g__Methanosphaera|s__Methanosphaera_stadtmanae	0.00104311	0.000441033	0.000283268	0.00100732	0.000895455	0.000650833	0.000425781	7.22e-05
d__Archaea|p__Euryarchaeota|c__Methanomicrobia|o__Methanomicrobiales|f__Methanocorpusculaceae|g__Methanocorpusculum|s__Methanocorpusculum_labreanum	0.000927669	0.000682352	0.00035937	0.00179547	0.00123743	0.000851263	0.0014086	0.000113719
d__Archaea|p__Euryarchaeota|c__Thermoplasmata|o__Methanomassiliicoccales|f__Methanomassiliicoccaceae|g__Candidatus_Methanoplasma|s__Candidatus_Methanoplasma_termitum	0.000756565	0.00251722	0.000693373	0.00225707	0.000776852	0.00111925	0.000294525	1.62e-05
d__Bacteria|p__Acidobacteria|c__Acidobacteriia|o__Acidobacteriales|f__Acidobacteriaceae|g__Acidobacterium|s__Acidobacterium_capsulatum	0.000214395	0.00131478	0.00156009	0.000920981	0.000142324	0.00069137	0.000270515	3.61e-06
d__Bacteria|p__Actinobacteria|c__Actinobacteria|o__Actinomycetales|f__Actinomycetaceae|g__Actinomyces|s__Actinomyces_oris	0.00137295	6.24e-05	0.00111616	0.000810286	0.000638481	0.000540485	0.000931596	0.000651629
d__Bacteria|p__Actinobacteria|c__Actinobacteria|o__Corynebacteriales|f__Corynebacteriaceae|g__Corynebacterium|s__Corynebacterium_kroppenstedtii	0.00146984	3.33e-05	0.00019871	0.000584468	0.00337031	0.000610297	0.000662682	0.000826721
d__Bacteria|p__Actinobacteria|c__Actinobacteria|o__Corynebacteriales|f__Corynebacteriaceae|g__Corynebacterium|s__Corynebacterium_vitaeruminis	0.00438272	0.00356987	0.0035937	0.00147113	0.00103185	0.00493643	0.00222975	0.000229244
d__Bacteria|p__Actinobacteria|c__Actinobacteria|o__Corynebacteriales|f__Gordoniaceae|g__Gordonia|s__Gordonia_bronchialis	0.000659675	9.57e-05	0.000735652	0.000753831	0.00210126	0.00101341	0.000552235	0.00104513
d__Bacteria|p__Actinobacteria|c__Actinobacteria|o__Micrococcales|f__Dermacoccaceae|g__Dermacoccus|s__Dermacoccus_nishinomiyaensis	0.00644833	0.000644906	0.00452384	0.00576166	0.0099864	0.0066412	0.00948083	0.0109622
d__Bacteria|p__Actinobacteria|c__Actinobacteria|o__Micrococcales|f__Micrococcaceae|g__Kocuria|s__Kocuria_palustris	0.000362822	0.000653228	0.000663778	0.000383004	0.000428949	0.000432388	0.000757122	0.000875458
d__Bacteria|p__Actinobacteria|c__Actinobacteria|o__Micrococcales|f__Micrococcaceae|g__Micrococcus|s__Micrococcus_luteus	0.00192955	0.000986083	0.00127259	0.00150434	0.00135208	0.001394	0.00148063	0.00250724
d__Bacteria|p__Actinobacteria|c__Actinobacteria|o__Micrococcales|f__Micrococcaceae|g__Rothia|s__Rothia_dentocariosa	0.000702967	3.74e-05	0.000815981	0.00039186	0.00143312	0.000689118	0.000502614	0.000879068
d__Bacteria|p__Actinobacteria|c__Actinobacteria|o__Micrococcales|f__Micrococcaceae|g__Rothia|s__Rothia_mucilaginosa	0.00179555	0.000341176	0.00112039	0.001594	0.00248474	0.00185566	0.00157347	0.00186102
d__Bacteria|p__Actinobacteria|c__Actinobacteria|o__Propionibacteriales|f__Propionibacteriaceae|g__Cutibacterium|s__Cutibacterium_acnes	0.504262	0.0489213	0.338823	0.338016	0.49576	0.470273	0.524876	0.720547
d__Bacteria|p__Actinobacteria|c__Actinobacteria|o__Propionibacteriales|f__Propionibacteriaceae|g__Cutibacterium|s__Cutibacterium_avidum	0.00429201	0.000474318	0.00248177	0.00303857	0.0049418	0.00466844	0.00566641	0.00656503
d__Bacteria|p__Actinobacteria|c__Actinobacteria|o__Propionibacteriales|f__Propionibacteriaceae|g__Cutibacterium|s__Cutibacterium_granulosum	0.075302	0.00580416	0.0413402	0.0457856	0.0778295	0.0789198	0.0802325	0.110095
d__Bacteria|p__Actinobacteria|c__Coriobacteriia|o__Coriobacteriales|f__Atopobiaceae|g__Libanicoccus|s__Libanicoccus_massiliensis	0.000239132	0.00207618	0.000820209	0.00259579	0.00012651	0.000563005	8.64e-05	7.4e-05
d__Bacteria|p__Actinobacteria|c__Coriobacteriia|o__Coriobacteriales|f__Atopobiaceae|g__Olsenella|s__Olsenella_sp._Marseille-P2300	9.07e-05	0.00157274	0.00104852	0.00118001	0	0.000610297	0.000371358	1.81e-06
d__Bacteria|p__Actinobacteria|c__Coriobacteriia|o__Coriobacteriales|f__Atopobiaceae|g__Olsenella|s__Olsenella_umbonata	0.00262633	0.0171087	0.00450692	0.0102293	0.00134615	0.00373835	0.00157987	0.000182312
d__Bacteria|p__Actinobacteria|c__Coriobacteriia|o__Coriobacteriales|f__Coriobacteriaceae|g__Coriobacterium|s__Coriobacterium_glomerans	2.68e-05	0.00544634	0.000947046	0.00229028	5.53e-05	0.00118681	0	0.000148016
d__Bacteria|p__Actinobacteria|c__Coriobacteriia|o__Coriobacteriales|f__Coriobacteriaceae|s__Coriobacteriaceae_bacterium_68-1-3|Other	0.00040199	0.00565021	0.00329775	0.00230688	0.00060883	0.00300644	0.000467399	0.00040975
d__Bacteria|p__Actinobacteria|c__Coriobacteriia|o__Eggerthellales|f__Eggerthellaceae|g__Adlercreutzia|s__Adlercreutzia_equolifaciens	0.000645245	0.00443113	0.00149667	0.00185082	0.000636505	0.000754426	0.000627467	2.35e-05
d__Bacteria|p__Actinobacteria|c__Coriobacteriia|o__Eggerthellales|f__Eggerthellaceae|g__Eggerthella|s__Eggerthella_lenta	0.000113382	0.00130229	0.00021985	0.00187628	0	0.000376087	5.76e-05	0.000122745
d__Bacteria|p__Actinobacteria|c__Coriobacteriia|o__Eggerthellales|f__Eggerthellaceae|g__Slackia|s__Slackia_heliotrinireducens	0.000241194	0.00199297	0.00118804	0.000942013	0.000162091	0.00120033	0.000158467	0.000169676
d__Bacteria|p__Bacteroidetes|c__Bacteroidia|o__Bacteroidales|f__Bacteroidaceae|g__Bacteroides|s__Bacteroides_fragilis	0.000552478	0.000649067	0.00115421	0.00106488	0.00034988	0.000675606	0.000819549	0.000193142
d__Bacteria|p__Bacteroidetes|c__Bacteroidia|o__Bacteroidales|f__Bacteroidaceae|g__Bacteroides|s__Bacteroides_salanitronis	0.00254181	0.004868	0.00789768	0.00685976	0.00273381	0.00465267	0.00232259	2.35e-05
d__Bacteria|p__Bacteroidetes|c__Bacteroidia|o__Bacteroidales|f__Bacteroidaceae|g__Bacteroides|s__Bacteroides_vulgatus	0.000385498	0.000357819	0.000549625	0.000468239	0.000745224	0.000599037	0.000520221	0.000696756
d__Bacteria|p__Bacteroidetes|c__Bacteroidia|o__Bacteroidales|f__Muribaculaceae|g__Muribaculum|s__Muribaculum_intestinale	0.00131935	0.00236327	0.0034415	0.00188292	0.00195695	0.00186692	0.00127574	0.0005343
d__Bacteria|p__Bacteroidetes|c__Bacteroidia|o__Bacteroidales|f__Prevotellaceae|g__Prevotella|s__Prevotella_dentalis	0.00239957	0.0115417	0.00955502	0.0147401	0.00315089	0.00320237	0.00133497	0.000160651
d__Bacteria|p__Bacteroidetes|c__Bacteroidia|o__Bacteroidales|f__Prevotellaceae|g__Prevotella|s__Prevotella_denticola	0.00158116	0.00717718	0.00466758	0.00467132	0.00130266	0.00202006	0.000817948	0.000222023
d__Bacteria|p__Bacteroidetes|c__Bacteroidia|o__Bacteroidales|f__Prevotellaceae|g__Prevotella|s__Prevotella_enoeca	0.00625249	0.0321871	0.0126287	0.0145077	0.00678016	0.00866577	0.00363355	0.000518054
d__Bacteria|p__Bacteroidetes|c__Bacteroidia|o__Bacteroidales|f__Prevotellaceae|g__Prevotella|s__Prevotella_fusca	0.000902931	0.0035033	0.0025325	0.00273084	0.00233451	0.000880539	0.000949204	2.35e-05
d__Bacteria|p__Bacteroidetes|c__Bacteroidia|o__Bacteroidales|f__Prevotellaceae|g__Prevotella|s__Prevotella_jejuni	0.000731827	0.000549211	0.000304408	0.000694056	0.00173952	0.000407615	0.000821149	0.000194947
d__Bacteria|p__Bacteroidetes|c__Bacteroidia|o__Bacteroidales|f__Prevotellaceae|g__Prevotella|s__Prevotella_ruminicola	0.0247997	0.0994362	0.0600021	0.126143	0.0394336	0.0508281	0.0177724	0.0029224
d__Bacteria|p__Bacteroidetes|c__Bacteroidia|o__Bacteroidales|f__Prevotellaceae|g__Prevotella|s__Prevotella_scopos	0.00118948	0.0072604	0.00284536	0.00298655	0.000654295	0.00112601	0.000265713	3.25e-05
d__Bacteria|p__Bacteroidetes|c__Bacteroidia|o__Bacteroidales|f__Prevotellaceae|g__Prevotella|s__Prevotella_sp._oral_taxon_299	0.000430851	0.00188063	0.00245217	0.00191613	0.000654295	0.000851263	0.000227297	0.000160651
d__Bacteria|p__Bacteroidetes|c__Bacteroidia|o__Bacteroidales|s__Bacteroidales_bacterium_CF|Other|Other	0.00429407	0.0181281	0.0117197	0.00655424	0.00800572	0.00917923	0.00283801	0.000306861
d__Bacteria|p__Bacteroidetes|c__Bacteroidia|o__Marinilabiliales|f__Marinifilaceae|s__Marinifilaceae_bacterium_SPP2|Other	0.0016327	0.0036406	0.00507769	0.00232127	0.00251439	0.00207861	0.0011829	0.000115524
d__Bacteria|p__Bacteroidetes|c__Cytophagia|o__Cytophagales|f__Cytophagaceae|g__Spirosoma|s__Spirosoma_pollinicola	0.00121834	0.00196384	0.000287496	0.000239101	0.00122754	0.000927832	0.00179116	0.000101084
d__Bacteria|p__Bacteroidetes|c__Flavobacteriia|o__Flavobacteriales|f__Flavobacteriaceae|g__Chryseobacterium|s__Chryseobacterium_gallinarum	0.000478265	0.00136054	0.00213931	0.000753831	0.000302438	0.000731906	0.000589051	2.89e-05
d__Bacteria|p__Bacteroidetes|c__Flavobacteriia|o__Flavobacteriales|f__Flavobacteriaceae|g__Muricauda|s__Muricauda_lutaonensis	0.000760688	0.000948636	0.000393193	0.00132391	0.00102196	0.00160344	0.000979617	0.000151626
d__Bacteria|p__Chloroflexi|c__Anaerolineae|o__Anaerolineales|f__Anaerolineaceae|s__Anaerolineaceae_bacterium_oral_taxon_439|Other	0.00713068	0.0242693	0.0123116	0.00553585	0.00357984	0.0088099	0.00466278	0.000436826
d__Bacteria|p__Chloroflexi|c__Ardenticatenia|o__Ardenticatenales|f__Ardenticatenaceae|g__Candidatus_Promineofilum|s__Candidatus_Promineofilum_breve	0.00398897	0.0152448	0.00346264	0.00203346	0.00509204	0.00363476	0.00327339	5.42e-06
d__Bacteria|p__Chloroflexi|c__Chloroflexia|o__Chloroflexales|f__Roseiflexaceae|g__Roseiflexus|s__Roseiflexus_castenholzii	0.010493	0.0206162	0.0393278	0.00730918	0.00624842	0.00567058	0.017401	0.00144044
d__Bacteria|p__Fibrobacteres|c__Fibrobacteria|o__Fibrobacterales|f__Fibrobacteraceae|g__Fibrobacter|s__Fibrobacter_succinogenes	0.0369315	0.122611	0.0582814	0.0922685	0.0248118	0.0328344	0.0111439	0.000949465
d__Bacteria|p__Firmicutes|c__Bacilli|o__Bacillales|f__Bacillaceae|g__Bacillus|s__Bacillus_cereus	0.00605871	0.00798436	0.00294683	0.000834639	0.00344345	0.00342532	0.00625866	0.00013538
d__Bacteria|p__Firmicutes|c__Bacilli|o__Bacillales|f__Staphylococcaceae|g__Staphylococcus|s__Staphylococcus_auricularis	0.00126987	9.99e-05	0.000452383	0.000272309	0.000254997	0.00091432	0.000664283	0.000877263
d__Bacteria|p__Firmicutes|c__Bacilli|o__Bacillales|f__Staphylococcaceae|g__Staphylococcus|s__Staphylococcus_capitis	0.0168568	0.00164347	0.00954233	0.0133199	0.016814	0.0148498	0.0176235	0.0179406
d__Bacteria|p__Firmicutes|c__Bacilli|o__Bacillales|f__Staphylococcaceae|g__Staphylococcus|s__Staphylococcus_epidermidis	0.0411019	0.00392769	0.0221203	0.0252373	0.0406355	0.0399013	0.0412784	0.0447241
d__Bacteria|p__Firmicutes|c__Bacilli|o__Bacillales|f__Staphylococcaceae|g__Staphylococcus|s__Staphylococcus_hominis	0.00125957	9.57e-05	0.00134024	0.00111248	0.0013758	0.00167325	0.000994023	0.00451267
d__Bacteria|p__Firmicutes|c__Bacilli|o__Bacillales|f__Staphylococcaceae|g__Staphylococcus|s__Staphylococcus_saprophyticus	0.000212333	0.000370301	0.000558081	0.000264561	0.000395344	0.000421128	0.000414576	0.00216969
d__Bacteria|p__Firmicutes|c__Bacilli|o__Lactobacillales|f__Aerococcaceae|g__Aerococcus|s__Aerococcus_christensenii	0.000674106	0.000719799	0.000177571	0.0013859	0.000389414	0.000560753	0.000784334	1.62e-05
d__Bacteria|p__Firmicutes|c__Bacilli|o__Lactobacillales|f__Streptococcaceae|g__Lactococcus|s__Lactococcus_lactis	0.00872421	0.000341176	0.0010316	0.00108813	0.00611005	0.00226778	0.00204727	0.00413902
d__Bacteria|p__Firmicutes|c__Bacilli|o__Lactobacillales|f__Streptococcaceae|g__Streptococcus|s__Streptococcus_mitis	0.00116062	8.32e-06	0.000862488	0.00090659	0.000399298	0.00103143	0.000789136	0.00105957
d__Bacteria|p__Firmicutes|c__Bacilli|o__Lactobacillales|f__Streptococcaceae|g__Streptococcus|s__Streptococcus_sanguinis	0.000766873	3.33e-05	0.00019871	0.000570078	0.000664179	0.000860271	0.000499413	0.0020289
d__Bacteria|p__Firmicutes|c__Bacilli|o__Lactobacillales|f__Streptococcaceae|g__Streptococcus|s__Streptococcus_thermophilus	0.000841086	4.99e-05	0.000634182	0.000873382	0.00415309	0.00117781	0.000766726	0.00125091
d__Bacteria|p__Firmicutes|c__Clostridia|o__Clostridiales|f__Christensenellaceae|g__Christensenella|s__Christensenella_massiliensis	0.00672663	0.0140922	0.0183786	0.00812389	0.00447728	0.00777397	0.00481805	0.00122022
d__Bacteria|p__Firmicutes|c__Clostridia|o__Clostridiales|f__Clostridiaceae|g__Clostridium|s__Clostridium_botulinum	0.000294792	0.00141463	0.00041856	0.000398501	0.0203523	0.000644077	0.000592252	9.03e-05
d__Bacteria|p__Firmicutes|c__Clostridia|o__Clostridiales|f__Clostridiaceae|g__Clostridium|s__Clostridium_sp._SY8519	0.00288196	0.00666126	0.0074453	0.00244968	0.00191742	0.00181738	0.0037536	0.000106499
d__Bacteria|p__Firmicutes|c__Clostridia|o__Clostridiales|f__Clostridiaceae|g__Mordavella|s__Mordavella_sp._Marseille-P3756	0.000694721	0.00140215	0.000422788	0.000770436	0.00131057	0.000851263	0.00061146	0.000214803
d__Bacteria|p__Firmicutes|c__Clostridia|o__Clostridiales|f__Clostridiales_Family_XIII._Incertae_Sedis|s__[Eubacterium]_minutum|Other	0.000740073	0.00113171	0.00142902	0.000478201	0.000415112	0.000682362	0.000555436	5.05e-05
d__Bacteria|p__Firmicutes|c__Clostridia|o__Clostridiales|f__Clostridiales_Family_XIII._Incertae_Sedis|s__[Eubacterium]_sulci|Other	0.000795734	0.00263788	0.000583448	0.00146006	0.000768945	0.00155615	0.00149023	0.00014621
d__Bacteria|p__Firmicutes|c__Clostridia|o__Clostridiales|f__Eubacteriaceae|g__Eubacterium|s__[Eubacterium]_cellulosolvens	0.00412091	0.0135472	0.00841349	0.00867294	0.00327938	0.00274746	0.00596094	7.22e-05
d__Bacteria|p__Firmicutes|c__Clostridia|o__Clostridiales|f__Eubacteriaceae|g__Eubacterium|s__[Eubacterium]_eligens	0.000878193	0.00168092	0.00125568	0.00124089	0.000583133	0.000986384	0.0011829	0.000173286
d__Bacteria|p__Firmicutes|c__Clostridia|o__Clostridiales|f__Eubacteriaceae|g__Eubacterium|s__[Eubacterium]_hallii	0.0035808	0.0108053	0.0131233	0.0113285	0.00353043	0.00375637	0.00421139	0.000703976
d__Bacteria|p__Firmicutes|c__Clostridia|o__Clostridiales|f__Hungateiclostridiaceae|g__Mageeibacillus|s__Mageeibacillus_indolicus	0.00700905	0.0165762	0.00714089	0.00425179	0.00652911	0.00534179	0.00860206	0.000583037
d__Bacteria|p__Firmicutes|c__Clostridia|o__Clostridiales|f__Hungateiclostridiaceae|g__Thermoclostridium|s__Thermoclostridium_stercorarium	0.000474142	0.00278766	0.000629955	0.000295555	0.000106743	0.00137373	0.000696296	0
d__Bacteria|p__Firmicutes|c__Clostridia|o__Clostridiales|f__Lachnospiraceae|g__Anaerostipes|s__Anaerostipes_hadrus	0.00198521	0.00292496	0.00136983	0.0033773	0.00187393	0.00203357	0.00355351	0.000287006
d__Bacteria|p__Firmicutes|c__Clostridia|o__Clostridiales|f__Lachnospiraceae|g__Blautia|s__Blautia_hansenii	0.000587523	0.00185151	0.00131064	0.00219286	0.00146871	0.00126789	0.00158788	3.25e-05
d__Bacteria|p__Firmicutes|c__Clostridia|o__Clostridiales|f__Lachnospiraceae|g__Butyrivibrio|s__Butyrivibrio_fibrisolvens	0.00242225	0.00768479	0.00477328	0.0046038	0.00348496	0.00221599	0.00332942	0.000337548
d__Bacteria|p__Firmicutes|c__Clostridia|o__Clostridiales|f__Lachnospiraceae|g__Butyrivibrio|s__Butyrivibrio_hungatei	0.00716779	0.0119994	0.00830779	0.00822794	0.00789503	0.00700828	0.0108958	0.000579427
d__Bacteria|p__Firmicutes|c__Clostridia|o__Clostridiales|f__Lachnospiraceae|g__Butyrivibrio|s__Butyrivibrio_proteoclasticus	0.00606077	0.00913687	0.00851918	0.00857774	0.0106526	0.00770191	0.00928875	0.000254514
d__Bacteria|p__Firmicutes|c__Clostridia|o__Clostridiales|f__Lachnospiraceae|g__Herbinix|s__Herbinix_luporum	0.0013812	0.00114419	0.00246486	0.000835746	0.000893478	0.000594533	0.000678689	1.81e-06
d__Bacteria|p__Firmicutes|c__Clostridia|o__Clostridiales|f__Lachnospiraceae|g__Lachnoclostridium|s__Lachnoclostridium_phocaeense	0.000420543	0.00309555	0.000942818	0.00188513	0.000713597	0.000538233	0.000404972	7.58e-05
d__Bacteria|p__Firmicutes|c__Clostridia|o__Clostridiales|f__Lachnospiraceae|g__Lachnoclostridium|s__Lachnoclostridium_phytofermentans	0.000583401	0.00225093	0.00157277	0.000959724	0.00059697	0.000871531	0.000507416	4.33e-05
d__Bacteria|p__Firmicutes|c__Clostridia|o__Clostridiales|f__Lachnospiraceae|g__Lachnoclostridium|s__Lachnoclostridium_sp._YL32	0.00186564	0.00499698	0.00379241	0.00235116	0.00146673	0.00231508	0.0037568	0.000223828
d__Bacteria|p__Firmicutes|c__Clostridia|o__Clostridiales|f__Lachnospiraceae|g__Lachnoclostridium|s__[Clostridium]_bolteae	0.000484449	0.00110258	0.000955502	0.000831318	0.000314299	0.000797215	0.000854764	5.42e-06
d__Bacteria|p__Firmicutes|c__Clostridia|o__Clostridiales|f__Lachnospiraceae|g__Roseburia|s__Roseburia_hominis	0.00106579	0.00554203	0.00271007	0.00256258	0.00128092	0.00145931	0.00127574	0.000180507
d__Bacteria|p__Firmicutes|c__Clostridia|o__Clostridiales|f__Lachnospiraceae|s__Lachnospiraceae_bacterium_Choco86|Other	0.000325715	0.00283759	0.00114153	0.000948654	0.000543599	0.000364827	0.000505815	0.00039531
d__Bacteria|p__Firmicutes|c__Clostridia|o__Clostridiales|f__Lachnospiraceae|s__Lachnospiraceae_bacterium_GAM79|Other	0.00306955	0.00572094	0.00387697	0.00324668	0.00296706	0.00364377	0.00337584	0.000393505
d__Bacteria|p__Firmicutes|c__Clostridia|o__Clostridiales|f__Lachnospiraceae|s__[Eubacterium]_rectale|Other	0.00352102	0.0200046	0.00588521	0.00590557	0.00498925	0.00526522	0.00457155	0.00119676
d__Bacteria|p__Firmicutes|c__Clostridia|o__Clostridiales|f__Oscillospiraceae|g__Oscillibacter|s__Oscillibacter_sp._PEA192	0.00107403	0.00211363	0.00140366	0.0013538	0.000640458	0.00137824	0.00096361	0.000231049
d__Bacteria|p__Firmicutes|c__Clostridia|o__Clostridiales|f__Oscillospiraceae|g__Oscillibacter|s__Oscillibacter_valericigenes	0.0142758	0.067453	0.0493859	0.0120281	0.00836746	0.0115461	0.0114209	0.00136283
d__Bacteria|p__Firmicutes|c__Clostridia|o__Clostridiales|f__Peptostreptococcaceae|g__Clostridioides|s__Clostridioides_difficile	0.00117917	0.00145208	0.00197865	0.00112244	0.00105557	0.000583273	0.00110767	0.000350183
d__Bacteria|p__Firmicutes|c__Clostridia|o__Clostridiales|f__Ruminococcaceae|g__Ethanoligenens|s__Ethanoligenens_harbinense	0.00111939	0.00130645	0.000701829	0.000741655	0.000474413	0.000655338	0.000577846	2.17e-05
d__Bacteria|p__Firmicutes|c__Clostridia|o__Clostridiales|f__Ruminococcaceae|g__Flavonifractor|s__Flavonifractor_plautii	0.000377252	0.00316628	0.00170384	0.000951975	0.000877665	0.00129491	0.0016503	9.93e-05
d__Bacteria|p__Firmicutes|c__Clostridia|o__Clostridiales|f__Ruminococcaceae|g__Ruminococcus|s__Ruminococcus_albus	0.00317263	0.00622855	0.00823592	0.00437687	0.00258753	0.00299519	0.0021081	0.000175092
d__Bacteria|p__Firmicutes|c__Clostridia|o__Clostridiales|f__Ruminococcaceae|g__Ruminococcus|s__Ruminococcus_bicirculans	0.0013008	0.00182238	0.00152627	0.000915446	0.000300462	0.000997644	0.000432184	9.93e-05
d__Bacteria|p__Firmicutes|c__Clostridia|o__Clostridiales|f__Ruminococcaceae|g__Ruminococcus|s__Ruminococcus_champanellensis	0.0246698	0.0530612	0.0130853	0.014832	0.0146772	0.013118	0.0211418	0.000868237
d__Bacteria|p__Firmicutes|c__Clostridia|o__Clostridiales|f__Ruminococcaceae|s__Ruminococcaceae_bacterium_CPB6|Other	0.000956529	0.00237575	0.00129373	0.000928729	0.000889525	0.00136247	0.00166951	1.08e-05
d__Bacteria|p__Firmicutes|c__Clostridia|o__Clostridiales|f__Ruminococcaceae|s__[Clostridium]_cellulosi|Other	0.000812225	0.000927833	0.00176725	0.000622105	0.000895455	0.00269567	0.00096361	2.17e-05
d__Bacteria|p__Firmicutes|c__Clostridia|o__Clostridiales|g__Intestinimonas|s__Intestinimonas_butyriciproducens|Other	0.000785426	0.00189727	0.00170806	0.000735013	0.00105557	0.00119582	0.00156066	8.84e-05
d__Bacteria|p__Firmicutes|c__Clostridia|o__Clostridiales|s__Clostridiales_bacterium_CCNA10|Other|Other	0.000995698	0.00334103	0.00161505	0.00136376	0.000909292	0.00149985	0.00122452	0.000243684
d__Bacteria|p__Firmicutes|c__Clostridia|o__Thermoanaerobacterales|f__Thermoanaerobacteraceae|g__Caldanaerobacter|s__Caldanaerobacter_subterraneus	0.00120803	0.00136054	0.00232534	0.00262789	0.0010872	0.00191872	0.001407	5.96e-05
d__Bacteria|p__Firmicutes|c__Clostridia|o__Thermoanaerobacterales|f__Thermoanaerobacterales_Family_IV._Incertae_Sedis|g__Mahella|s__Mahella_australiensis	0.000956529	0.00241736	0.0015009	0.000624319	0.0003736	0.000412119	0.000233699	0.000133575
d__Bacteria|p__Firmicutes|c__Negativicutes|o__Selenomonadales|f__Selenomonadaceae|g__Selenomonas|s__Selenomonas_ruminantium	0.00634732	0.027111	0.0127471	0.0178783	0.0133053	0.0122059	0.00195283	0.00114802
d__Bacteria|p__Firmicutes|c__Negativicutes|o__Selenomonadales|f__Selenomonadaceae|g__Selenomonas|s__Selenomonas_sputigena	0.00062463	0.000316212	0.000334003	0.00151984	0.00011465	0.000898556	2.72e-05	3.79e-05
d__Bacteria|p__Firmicutes|c__Tissierellia|o__Tissierellales|f__Peptoniphilaceae|g__Finegoldia|s__Finegoldia_magna	0.000552478	0.000270445	0.00057922	0.00107153	0.000861851	0.000664346	0.000949204	0.000833941
d__Bacteria|p__Lentisphaerae|c__Lentisphaeria|o__Victivallales|s__Victivallales_bacterium_CCUG_44730|Other|Other	0.000474142	0.0014812	0.00201247	0.00140361	0.000387438	0.00100665	0.000600255	1.81e-06
d__Bacteria|p__Proteobacteria|c__Alphaproteobacteria|g__Phreatobacter|s__Phreatobacter_cathodiphilus|Other|Other	0.000742135	0.00277934	0.00153472	0.00203789	0.00144894	0.00153137	6.4e-06	2.53e-05
d__Bacteria|p__Proteobacteria|c__Alphaproteobacteria|o__Rhizobiales|f__Bradyrhizobiaceae|g__Bradyrhizobium|s__Bradyrhizobium_sp._SK17	0.0046136	0.000524246	0.00893774	0.00485618	0.00227916	0.000869279	0.00237541	0.00589535
d__Bacteria|p__Proteobacteria|c__Alphaproteobacteria|o__Rhodobacterales|f__Rhodobacteraceae|g__Ruegeria|s__Ruegeria_sp._NKC1-1	0.000676167	0.00111506	0.000507346	0.000441672	0.000630574	0.00052472	0.000926794	3.61e-06
d__Bacteria|p__Proteobacteria|c__Alphaproteobacteria|o__Rhodospirillales|f__Acetobacteraceae|g__Roseomonas|s__Roseomonas_sp._FDAARGOS_362	0.00153581	4.58e-05	0.000769475	0.00206999	0.00202219	0.00154488	0.00331821	0.00198557
d__Bacteria|p__Proteobacteria|c__Betaproteobacteria|o__Burkholderiales|f__Alcaligenaceae|g__Achromobacter|s__Achromobacter_xylosoxidans	0.00092973	0.000274605	0.000684917	0.000475988	0.000403251	0.000517964	0.00104204	0.000512639
d__Bacteria|p__Proteobacteria|c__Betaproteobacteria|o__Burkholderiales|f__Comamonadaceae|g__Delftia|s__Delftia_tsuruhatensis	0.001006	0.000212195	0.000782158	0.000328763	0.000931036	0.000403111	0.00118771	0.00227078
d__Bacteria|p__Proteobacteria|c__Betaproteobacteria|o__Rhodocyclales|f__Rhodocyclaceae|g__Azospira|s__Azospira_oryzae	0.000267993	2.91e-05	0.000756791	0.00048595	0.0015458	0.000635069	0.000406573	0.000550545
d__Bacteria|p__Proteobacteria|c__Deltaproteobacteria|o__Desulfobacterales|f__Desulfobulbaceae|g__Desulfobulbus|s__Desulfobulbus_sp._ORNL	0.000278301	0.00175165	0.00119649	0.00158404	0.000308369	0.000522468	0.00032974	0.000198557
d__Bacteria|p__Proteobacteria|c__Deltaproteobacteria|o__Desulfovibrionales|f__Desulfovibrionaceae|g__Desulfovibrio|s__Candidatus_Desulfovibrio_trichonymphae	0.000937976	0.0150783	0.0068999	0.00548603	0.000450693	0.00264387	0.00104364	0.000144405
d__Bacteria|p__Proteobacteria|c__Deltaproteobacteria|o__Desulfovibrionales|f__Desulfovibrionaceae|g__Desulfovibrio|s__Desulfovibrio_fairfieldensis	0.00232948	0.0291456	0.00420252	0.00590225	0.00287415	0.00483734	0.00206808	2.35e-05
d__Bacteria|p__Proteobacteria|c__Deltaproteobacteria|o__Desulfovibrionales|f__Desulfovibrionaceae|g__Desulfovibrio|s__Desulfovibrio_magneticus	0.00239545	0.00780545	0.00233379	0.00437908	0.0020637	0.00362125	0.00118931	0.000346573
d__Bacteria|p__Proteobacteria|c__Deltaproteobacteria|o__Desulfovibrionales|f__Desulfovibrionaceae|g__Pseudodesulfovibrio|s__Pseudodesulfovibrio_aespoeensis	0.0014183	0.00395265	0.00179262	0.00187074	0.00115045	0.00160794	0.00114289	0.000160651
d__Bacteria|p__Proteobacteria|c__Deltaproteobacteria|o__Desulfovibrionales|f__Desulfovibrionaceae|g__Pseudodesulfovibrio|s__Pseudodesulfovibrio_indicus	0.00066586	0.00198881	0.0011373	0.000822462	0.000887548	0.000391851	0.000457795	3.61e-06
d__Bacteria|p__Proteobacteria|c__Deltaproteobacteria|o__Desulfuromonadales|f__Geobacteraceae|g__Geobacter|s__Geobacter_pickeringii	0.000634938	0.00671119	0.000672233	0.0011468	0.000581156	0.00120033	0.000161669	0
d__Bacteria|p__Proteobacteria|c__Gammaproteobacteria|o__Enterobacterales|f__Enterobacteriaceae|g__Klebsiella|s__Klebsiella_pneumoniae	0.00425697	0.000112339	0.000329775	0.00205007	0.00351856	0.00126563	0.00169352	0.00331591
d__Bacteria|p__Proteobacteria|c__Gammaproteobacteria|o__Enterobacterales|f__Yersiniaceae|g__Serratia|s__Serratia_liquefaciens	0.000228825	4.99e-05	0.00063841	0.000222496	0.000221393	0.000135121	0.000150464	0.00655239
d__Bacteria|p__Proteobacteria|c__Gammaproteobacteria|o__Oceanospirillales|f__Halomonadaceae|g__Halomonas|s__Halomonas_sp._JS92-SW72	0.00863969	0.00824648	0.00420252	0.00150656	0.00940722	0.00420902	0.0108718	0.000176897
d__Bacteria|p__Proteobacteria|c__Gammaproteobacteria|o__Pasteurellales|f__Pasteurellaceae|g__Haemophilus|s__Haemophilus_parainfluenzae	0.00116268	8.74e-05	0.000536941	0.000673024	0.00133033	0.00105845	0.00109326	0.00118593
d__Bacteria|p__Proteobacteria|c__Gammaproteobacteria|o__Pseudomonadales|f__Moraxellaceae|g__Moraxella|s__Moraxella_osloensis	0.016696	0.00066571	0.00490434	0.00448978	0.0072012	0.00712764	0.0101419	0.00827443
d__Bacteria|p__Proteobacteria|c__Gammaproteobacteria|o__Pseudomonadales|f__Pseudomonadaceae|g__Pseudomonas|s__Pseudomonas_koreensis	0.000533925	0.000228838	0.000896311	0.000668596	0.00170987	0.00123411	0.000632269	0.000790619
d__Bacteria|p__Proteobacteria|c__Gammaproteobacteria|o__Pseudomonadales|f__Pseudomonadaceae|g__Pseudomonas|s__Pseudomonas_putida	0.000432912	1.25e-05	0.000511574	0.00043503	0.00137382	0.000540485	0.000368157	0.000727442
d__Bacteria|p__Proteobacteria|c__Gammaproteobacteria|o__Xanthomonadales|f__Xanthomonadaceae|g__Stenotrophomonas|s__Stenotrophomonas_maltophilia	0.0042178	0.000619942	0.00429553	0.00223493	0.00259939	0.00181738	0.00427542	0.00497296
d__Bacteria|p__Proteobacteria|c__Gammaproteobacteria|o__Xanthomonadales|f__Xanthomonadaceae|g__Xanthomonas|s__Xanthomonas_campestris	0.00113382	1.25e-05	0.000283268	0.000574506	0.000761038	0.000995392	0.00129495	0.00108124
d__Bacteria|p__Spirochaetes|c__Spirochaetia|o__Spirochaetales|f__Spirochaetaceae|g__Spirochaeta|s__Spirochaeta_thermophila	0.000255624	0.00066571	0.000465067	0.00135933	0.000256974	0.000639573	0.000222495	1.62e-05
d__Bacteria|p__Spirochaetes|c__Spirochaetia|o__Spirochaetales|f__Spirochaetaceae|g__Treponema|s__Treponema_succinifaciens	0.000750381	0.00394849	0.00115421	0.00176558	0.000642435	0.000731906	0.0007059	5.6e-05
d__Bacteria|p__Synergistetes|c__Synergistia|o__Synergistales|f__Synergistaceae|g__Aminobacterium|s__Aminobacterium_colombiense	0.0011029	0.00284591	0.00604165	0.00380237	0.00123941	0.00186692	0.00216252	0.000379064
d__Bacteria|p__Synergistetes|c__Synergistia|o__Synergistales|f__Synergistaceae|g__Jonquetella|s__Jonquetella_anthropi	0.000101013	0.000807173	0.000824437	0.000686308	0.00116824	0.000731906	0.00068189	1.81e-06
