# Supplementary material for: Metatranscriptomic Analysis of Sub-Acute Ruminal Acidosis in Beef Cattle
Source: Animals (Basel). 2019 May 12;9(5):232. doi: 10.3390/ani9050232 (PMC6562385; doi:10.3390/ani9050232)
Supplement: Supplementary file 1 [file animals-09-00232-s001.zip › Table S5.xlsx]

## Sheet: Sheet1
Differentially enriched functional genes
KEGG-ID	Function	Enrichment Group	LDA_Score	P-Value
K00522	ferritin heavy chain	CON	2.58241	0.0383936
K07133	NO NAME (Uncharacterized Protein)	CON	2.47996	0.0433081
K10112	multiple sugar transport system ATP binding protein	CON	3.10771	0.0433081
K02518	translation initiation factor IF-	CON	3.54135	0.0209213
K00231	oxygen dependent protoporphyrinogen oxidase	CON	2.90878	0.0209213
K09903	uridylate kinase	CON	2.42206	0.0433081
K04488	nitrogen fixation protein NifU and related proteins	CON	2.71329	0.0433081
K06216	putative ribose uptake protein	CHA	2.06997	0.0472209
K02827	cytochrome aa3 600 menaquinol oxidase subunit I	CHA	2.19762	0.0420664
K00108	choline dehydrogenase	CHA	2.20182	0.0383936
K02343	DNA polymerase III subunit gamma tau	CHA	1.92751	0.0472209
K01736	chorismate synthase	CHA	2.5693	0.0433081
K09822	hypothetical protein	CHA	2.32576	0.0179605
K12574	ribonuclease J	CHA	2.15884	0.0383936
K09819	manganese iron transport system permease protein	CHA	2.58831	0.0209213
K00845	glucokinase	CHA	2.25375	0.0472209
K11752	diaminohydroxyphosphoribosylaminopyrimidine deaminase 5-amino 6,5-phosphoribosylamino uracil reductase	CHA	2.12427	0.0138744
K03338	5-dehydro 2-deoxyglucono kinase	CHA	2.69446	0.0209213
K03893	arsenical pump membrane protein	CHA	2.27838	0.0179605
K02018	molybdate transport system permease protein	CHA	2.1546	0.0472209
K00001	alcohol dehydrogenase	CHA	2.39367	0.0383936
K11717	cysteine desulfurase selenocysteine lyase	CHA	2.45876	0.0433081
K00823	4-aminobutyrate aminotransferase	CHA	2.15054	0.0472209
K03928	carboxylesterase	CHA	2.25384	0.0138744
K05878	dihydroxyacetone kinase N terminal domain	CHA	2.60416	0.0433081
K01874	methionyl tRNA synthetase	CHA	2.73263	0.0433081
K02073	D methionine transport system substrate binding protein	CHA	2.80924	0.0433081
K01929	UDP N acetylmuramoyl tripeptide D alanyl D alanine ligase	CHA	2.07401	0.0472209
K02171	BlaI family transcriptional regulator penicillinase repressor	CHA	2.67092	0.0472209
K02313	chromosomal replication initiator protein	CHA	2.61374	0.0209213
K02348	ElaA protein	CHA	2.56617	0.0209213
K08255	CoA disulfide reductase	CHA	1.94981	0.0472209
K15738	ABC transport system ATP-binding/permease protein	CHA	1.8559	0.0472209
K02483	two component system OmpR family response regulator	CHA	2.95511	0.0209213
K10850	MFS transporter NNP family putative nitrate transporter	CHA	2.11634	0.0138744
K04096	DNA processing protein	CHA	2.11638	0.0472209
K00782	hypothetical protein	CHA	2.90999	0.0201646
K05568	multicomponent Na H antiporter subunit D	CHA	2.28065	0.0201646
K00963	UTP glucose-1 phosphate uridylyltransferase	CHA	2.71102	0.0433081
K05881	PTS hybrid protein	CHA	2.74662	0.0420664
K03481	RpiR family transcriptional regulator glv operon transcriptional	CHA	2.12383	0.0472209
K02601	transcriptional antiterminator NusG	CHA	2.86337	0.0209213
K11733	lysine specific permease	CHA	2.43635	0.0179605
K02435	aspartyl tRNA Asn glutamyl tRNA Gln amidotransferase subunit C	CHA	2.69114	0.0472209
K00974	tRNA nucleotidyltransferase CCA adding enzyme	CHA	2.07919	0.0472209
K00942	guanylate kinase	CHA	2.80859	0.0201646
K03980	putative peptidoglycan lipid II flippase	CHA	2.69409	0.0433081
K02029	polar amino acid transport system permease protein	CHA	1.94559	0.0472209
K07089	NO NAME (Uncharacterized Protein)	CHA	1.99042	0.0472209
K01875	seryl tRNA synthetase	CHA	2.90102	0.0209213
K05837	rod shape determining protein RodA	CHA	1.97133	0.0472209
K00340	NADH quinone oxidoreductase subunit K	CHA	3.19589	0.0472209
K02352	drp35	CHA	2.09942	0.0472209
K09772	hypothetical protein	CHA	2.85508	0.0201646
K00390	phosphoadenosine phosphosulfate reductase	CHA	2.15204	0.0472209
K00549	-methyl-tetra-hydropteroyltriglutamate homocysteine methyltransferase	CHA	2.04942	0.0420664
K06187	recombination protein RecR	CHA	2.91449	0.0179605
K11737	D serine D alanine glycine transporter	CHA	2.19194	0.0420664
K02538	activator of the mannose operon transcriptional antiterminator	CHA	1.97644	0.0472209
K00381	sulfite reductase NADPH hemoprotein beta component	CHA	2.05382	0.0472209
K09015	Fe S cluster assembly protein SufD	CHA	2.03633	0.0472209
K07029	diacylglycerol kinase ATP	CHA	2.25171	0.0138744
K00145	N acetyl gamma glutamyl phosphate reductase	CHA	2.67063	0.0433081
K18928	L-lactate dehydrogenase complex protein LldE	CHA	2.90046	0.0420664
K07444	putative N adenine specific DNA methylase	CHA	2.02045	0.0383936
K01839	phosphopentomutase	CHA	2.07538	0.0472209
K11535	nucleoside transport protein	CHA	2.24091	0.0179605
K02338	DNA polymerase III subunit beta	CHA	2.35995	0.0472209
